# Supplementary material for: 12-year observation of tweets about rubella in Japan: A retrospective infodemiology study
Source: PLoS One. 2023 May 8;18(5):e0285101. doi: 10.1371/journal.pone.0285101 (PMC10166556; doi:10.1371/journal.pone.0285101)
Supplement: S1 Appendix — In the file, we provide raw numbers of tweets and rubella reports in Japan. Additionally, the file includes words that frequently appear in both Japanese and English. (XLSX) [file pone.0285101.s001.xlsx]

## Sheet: daily number
Date	All	Retweet	Original
2010-01-01	1	0	1
2010-01-02	0	0	0
2010-01-03	0	0	0
2010-01-04	0	0	0
2010-01-05	2	0	2
2010-01-06	0	0	0
2010-01-07	2	0	2
2010-01-08	2	0	2
2010-01-09	0	0	0
2010-01-10	0	0	0
2010-01-11	0	0	0
2010-01-12	0	0	0
2010-01-13	1	0	1
2010-01-14	6	0	6
2010-01-15	1	0	1
2010-01-16	0	0	0
2010-01-17	0	0	0
2010-01-18	3	1	2
2010-01-19	5	0	5
2010-01-20	1	0	1
2010-01-21	1	0	1
2010-01-22	3	0	3
2010-01-23	2	0	2
2010-01-24	1	0	1
2010-01-25	2	0	2
2010-01-26	6	0	6
2010-01-27	3	0	3
2010-01-28	0	0	0
2010-01-29	6	0	6
2010-01-30	0	0	0
2010-01-31	0	0	0
2010-02-01	0	0	0
2010-02-02	3	0	3
2010-02-03	5	0	5
2010-02-04	4	1	3
2010-02-05	3	0	3
2010-02-06	3	0	3
2010-02-07	1	0	1
2010-02-08	6	0	6
2010-02-09	5	0	5
2010-02-10	2	0	2
2010-02-11	1	0	1
2010-02-12	7	1	6
2010-02-13	0	0	0
2010-02-14	4	0	4
2010-02-15	8	0	8
2010-02-16	4	0	4
2010-02-17	2	0	2
2010-02-18	6	0	6
2010-02-19	6	0	6
2010-02-20	1	0	1
2010-02-21	0	0	0
2010-02-22	10	0	10
2010-02-23	3	0	3
2010-02-24	7	0	7
2010-02-25	5	0	5
2010-02-26	3	1	2
2010-02-27	3	0	3
2010-02-28	0	0	0
2010-03-01	8	0	8
2010-03-02	9	0	9
2010-03-03	7	0	7
2010-03-04	8	0	8
2010-03-05	8	1	7
2010-03-06	4	0	4
2010-03-07	0	0	0
2010-03-08	6	0	6
2010-03-09	4	0	4
2010-03-10	7	0	7
2010-03-11	9	1	8
2010-03-12	5	1	4
2010-03-13	3	0	3
2010-03-14	0	0	0
2010-03-15	9	0	9
2010-03-16	11	0	11
2010-03-17	12	0	12
2010-03-18	10	0	10
2010-03-19	2	0	2
2010-03-20	4	0	4
2010-03-21	2	0	2
2010-03-22	1	0	1
2010-03-23	9	0	9
2010-03-24	7	0	7
2010-03-25	9	0	9
2010-03-26	10	0	10
2010-03-27	5	1	4
2010-03-28	4	0	4
2010-03-29	14	0	14
2010-03-30	12	1	11
2010-03-31	20	1	19
2010-04-01	12	0	12
2010-04-02	13	0	13
2010-04-03	18	0	18
2010-04-04	4	0	4
2010-04-05	12	0	12
2010-04-06	8	0	8
2010-04-07	15	1	14
2010-04-08	22	0	22
2010-04-09	13	1	12
2010-04-10	10	1	9
2010-04-11	1	0	1
2010-04-12	8	0	8
2010-04-13	10	0	10
2010-04-14	4	0	4
2010-04-15	4	0	4
2010-04-16	8	0	8
2010-04-17	10	0	10
2010-04-18	3	0	3
2010-04-19	6	0	6
2010-04-20	4	0	4
2010-04-21	8	0	8
2010-04-22	5	0	5
2010-04-23	11	0	11
2010-04-24	5	0	5
2010-04-25	2	0	2
2010-04-26	4	0	4
2010-04-27	17	0	17
2010-04-28	6	0	6
2010-04-29	5	0	5
2010-04-30	4	0	4
2010-05-01	3	0	3
2010-05-02	2	0	2
2010-05-03	2	0	2
2010-05-04	6	0	6
2010-05-05	4	0	4
2010-05-06	7	0	7
2010-05-07	8	0	8
2010-05-08	7	0	7
2010-05-09	4	0	4
2010-05-10	11	0	11
2010-05-11	10	0	10
2010-05-12	9	0	9
2010-05-13	9	0	9
2010-05-14	11	0	11
2010-05-15	5	0	5
2010-05-16	2	0	2
2010-05-17	8	0	8
2010-05-18	15	0	15
2010-05-19	13	0	13
2010-05-20	14	0	14
2010-05-21	10	0	10
2010-05-22	3	0	3
2010-05-23	1	0	1
2010-05-24	13	0	13
2010-05-25	13	0	13
2010-05-26	19	0	19
2010-05-27	9	0	9
2010-05-28	11	0	11
2010-05-29	8	0	8
2010-05-30	0	0	0
2010-05-31	5	0	5
2010-06-01	12	0	12
2010-06-02	5	0	5
2010-06-03	1	0	1
2010-06-04	14	0	14
2010-06-05	11	0	11
2010-06-06	4	0	4
2010-06-07	9	0	9
2010-06-08	14	0	14
2010-06-09	13	1	12
2010-06-10	7	0	7
2010-06-11	7	0	7
2010-06-12	10	0	10
2010-06-13	3	0	3
2010-06-14	7	0	7
2010-06-15	10	0	10
2010-06-16	9	0	9
2010-06-17	5	0	5
2010-06-18	10	0	10
2010-06-19	11	0	11
2010-06-20	2	0	2
2010-06-21	11	1	10
2010-06-22	13	1	12
2010-06-23	4	0	4
2010-06-24	15	1	14
2010-06-25	22	0	22
2010-06-26	8	0	8
2010-06-27	2	0	2
2010-06-28	7	0	7
2010-06-29	10	0	10
2010-06-30	10	0	10
2010-07-01	9	0	9
2010-07-02	10	0	10
2010-07-03	6	0	6
2010-07-04	3	0	3
2010-07-05	8	0	8
2010-07-06	6	0	6
2010-07-07	8	0	8
2010-07-08	12	0	12
2010-07-09	11	2	9
2010-07-10	5	0	5
2010-07-11	4	0	4
2010-07-12	10	0	10
2010-07-13	12	0	12
2010-07-14	10	0	10
2010-07-15	9	0	9
2010-07-16	14	0	14
2010-07-17	9	0	9
2010-07-18	7	0	7
2010-07-19	8	1	7
2010-07-20	8	0	8
2010-07-21	11	0	11
2010-07-22	7	0	7
2010-07-23	15	0	15
2010-07-24	9	0	9
2010-07-25	3	0	3
2010-07-26	10	0	10
2010-07-27	10	0	10
2010-07-28	10	0	10
2010-07-29	12	1	11
2010-07-30	7	0	7
2010-07-31	5	0	5
2010-08-01	3	0	3
2010-08-02	4	0	4
2010-08-03	15	0	15
2010-08-04	10	0	10
2010-08-05	7	0	7
2010-08-06	10	0	10
2010-08-07	8	0	8
2010-08-08	1	0	1
2010-08-09	21	8	13
2010-08-10	14	1	13
2010-08-11	23	8	15
2010-08-12	15	1	14
2010-08-13	4	0	4
2010-08-14	8	0	8
2010-08-15	5	0	5
2010-08-16	8	0	8
2010-08-17	7	0	7
2010-08-18	7	0	7
2010-08-19	9	0	9
2010-08-20	16	0	16
2010-08-21	2	0	2
2010-08-22	4	0	4
2010-08-23	9	0	9
2010-08-24	9	0	9
2010-08-25	4	0	4
2010-08-26	7	0	7
2010-08-27	11	0	11
2010-08-28	12	0	12
2010-08-29	4	0	4
2010-08-30	17	0	17
2010-08-31	7	0	7
2010-09-01	11	0	11
2010-09-02	10	0	10
2010-09-03	14	0	14
2010-09-04	14	2	12
2010-09-05	1	0	1
2010-09-06	28	1	27
2010-09-07	14	0	14
2010-09-08	14	2	12
2010-09-09	7	0	7
2010-09-10	11	0	11
2010-09-11	7	0	7
2010-09-12	2	0	2
2010-09-13	17	0	17
2010-09-14	5	0	5
2010-09-15	5	0	5
2010-09-16	10	0	10
2010-09-17	11	0	11
2010-09-18	6	2	4
2010-09-19	6	0	6
2010-09-20	5	0	5
2010-09-21	10	1	9
2010-09-22	7	0	7
2010-09-23	0	0	0
2010-09-24	9	0	9
2010-09-25	4	0	4
2010-09-26	5	0	5
2010-09-27	12	0	12
2010-09-28	16	1	15
2010-09-29	12	0	12
2010-09-30	15	0	15
2010-10-01	15	0	15
2010-10-02	5	0	5
2010-10-03	6	1	5
2010-10-04	11	0	11
2010-10-05	15	0	15
2010-10-06	7	0	7
2010-10-07	12	0	12
2010-10-08	10	0	10
2010-10-09	8	1	7
2010-10-10	8	0	8
2010-10-11	3	0	3
2010-10-12	7	0	7
2010-10-13	20	3	17
2010-10-14	8	0	8
2010-10-15	6	0	6
2010-10-16	10	0	10
2010-10-17	7	0	7
2010-10-18	5	0	5
2010-10-19	13	0	13
2010-10-20	13	0	13
2010-10-21	15	0	15
2010-10-22	8	0	8
2010-10-23	7	0	7
2010-10-24	8	0	8
2010-10-25	12	0	12
2010-10-26	12	0	12
2010-10-27	14	0	14
2010-10-28	13	0	13
2010-10-29	10	0	10
2010-10-30	11	0	11
2010-10-31	5	0	5
2010-11-01	5	1	4
2010-11-02	14	0	14
2010-11-03	7	1	6
2010-11-04	11	1	10
2010-11-05	13	0	13
2010-11-06	9	0	9
2010-11-07	3	0	3
2010-11-08	9	0	9
2010-11-09	23	0	23
2010-11-10	15	1	14
2010-11-11	9	0	9
2010-11-12	4	0	4
2010-11-13	8	0	8
2010-11-14	2	0	2
2010-11-15	10	0	10
2010-11-16	19	0	19
2010-11-17	12	0	12
2010-11-18	9	0	9
2010-11-19	7	0	7
2010-11-20	11	1	10
2010-11-21	5	1	4
2010-11-22	8	0	8
2010-11-23	4	0	4
2010-11-24	5	0	5
2010-11-25	10	0	10
2010-11-26	14	0	14
2010-11-27	11	0	11
2010-11-28	5	0	5
2010-11-29	8	0	8
2010-11-30	24	1	23
2010-12-01	9	0	9
2010-12-02	13	0	13
2010-12-03	11	0	11
2010-12-04	4	0	4
2010-12-05	3	0	3
2010-12-06	24	2	22
2010-12-07	22	3	19
2010-12-08	16	1	15
2010-12-09	6	0	6
2010-12-10	9	1	8
2010-12-11	10	0	10
2010-12-12	4	0	4
2010-12-13	13	0	13
2010-12-14	12	0	12
2010-12-15	13	0	13
2010-12-16	12	1	11
2010-12-17	5	0	5
2010-12-18	5	0	5
2010-12-19	1	0	1
2010-12-20	14	1	13
2010-12-21	18	2	16
2010-12-22	7	0	7
2010-12-23	8	0	8
2010-12-24	5	0	5
2010-12-25	3	0	3
2010-12-26	7	1	6
2010-12-27	20	0	20
2010-12-28	12	0	12
2010-12-29	7	0	7
2010-12-30	7	0	7
2010-12-31	2	0	2
2011-01-01	2	0	2
2011-01-02	4	0	4
2011-01-03	6	1	5
2011-01-04	14	0	14
2011-01-05	12	0	12
2011-01-06	21	2	19
2011-01-07	17	0	17
2011-01-08	15	1	14
2011-01-09	5	0	5
2011-01-10	9	1	8
2011-01-11	13	0	13
2011-01-12	15	0	15
2011-01-13	15	0	15
2011-01-14	16	0	16
2011-01-15	24	5	19
2011-01-16	20	2	18
2011-01-17	13	1	12
2011-01-18	25	0	25
2011-01-19	16	0	16
2011-01-20	18	1	17
2011-01-21	18	0	18
2011-01-22	8	0	8
2011-01-23	5	0	5
2011-01-24	13	0	13
2011-01-25	20	0	20
2011-01-26	17	0	17
2011-01-27	16	1	15
2011-01-28	28	8	20
2011-01-29	12	1	11
2011-01-30	8	0	8
2011-01-31	18	0	18
2011-02-01	13	0	13
2011-02-02	20	3	17
2011-02-03	14	0	14
2011-02-04	25	1	24
2011-02-05	13	0	13
2011-02-06	13	2	11
2011-02-07	19	0	19
2011-02-08	28	1	27
2011-02-09	15	0	15
2011-02-10	13	0	13
2011-02-11	8	0	8
2011-02-12	11	0	11
2011-02-13	6	2	4
2011-02-14	14	1	13
2011-02-15	19	0	19
2011-02-16	25	0	25
2011-02-17	28	0	28
2011-02-18	25	1	24
2011-02-19	4	0	4
2011-02-20	10	0	10
2011-02-21	22	0	22
2011-02-22	25	0	25
2011-02-23	23	0	23
2011-02-24	20	1	19
2011-02-25	23	2	21
2011-02-26	45	27	18
2011-02-27	19	14	5
2011-02-28	14	2	12
2011-03-01	35	9	26
2011-03-02	35	6	29
2011-03-03	27	2	25
2011-03-04	26	0	26
2011-03-05	22	3	19
2011-03-06	12	0	12
2011-03-07	31	1	30
2011-03-08	44	0	44
2011-03-09	26	2	24
2011-03-10	38	5	33
2011-03-11	27	14	13
2011-03-12	4	0	4
2011-03-13	4	0	4
2011-03-14	29	8	21
2011-03-15	10	0	10
2011-03-16	13	0	13
2011-03-17	10	0	10
2011-03-18	26	0	26
2011-03-19	10	0	10
2011-03-20	20	12	8
2011-03-21	10	1	9
2011-03-22	27	5	22
2011-03-23	29	0	29
2011-03-24	29	2	27
2011-03-25	39	0	39
2011-03-26	21	0	21
2011-03-27	12	0	12
2011-03-28	30	2	28
2011-03-29	63	3	60
2011-03-30	57	0	57
2011-03-31	45	0	45
2011-04-01	56	5	51
2011-04-02	42	10	32
2011-04-03	30	1	29
2011-04-04	55	1	54
2011-04-05	65	1	64
2011-04-06	52	2	50
2011-04-07	42	0	42
2011-04-08	52	0	52
2011-04-09	34	0	34
2011-04-10	10	1	9
2011-04-11	27	0	27
2011-04-12	20	0	20
2011-04-13	21	0	21
2011-04-14	23	0	23
2011-04-15	20	0	20
2011-04-16	25	0	25
2011-04-17	12	0	12
2011-04-18	22	0	22
2011-04-19	25	0	25
2011-04-20	28	0	28
2011-04-21	34	0	34
2011-04-22	30	0	30
2011-04-23	16	0	16
2011-04-24	11	0	11
2011-04-25	64	25	39
2011-04-26	45	0	45
2011-04-27	53	0	53
2011-04-28	43	1	42
2011-04-29	45	17	28
2011-04-30	31	2	29
2011-05-01	35	15	20
2011-05-02	21	4	17
2011-05-03	17	0	17
2011-05-04	21	0	21
2011-05-05	17	0	17
2011-05-06	50	1	49
2011-05-07	24	0	24
2011-05-08	5	0	5
2011-05-09	32	0	32
2011-05-10	31	0	31
2011-05-11	21	0	21
2011-05-12	29	4	25
2011-05-13	22	1	21
2011-05-14	32	12	20
2011-05-15	17	2	15
2011-05-16	24	0	24
2011-05-17	29	1	28
2011-05-18	24	1	23
2011-05-19	21	0	21
2011-05-20	38	0	38
2011-05-21	30	1	29
2011-05-22	19	1	18
2011-05-23	31	0	31
2011-05-24	38	0	38
2011-05-25	28	1	27
2011-05-26	30	9	21
2011-05-27	40	1	39
2011-05-28	12	0	12
2011-05-29	16	3	13
2011-05-30	31	2	29
2011-05-31	32	2	30
2011-06-01	37	5	32
2011-06-02	26	5	21
2011-06-03	40	4	36
2011-06-04	31	10	21
2011-06-05	15	0	15
2011-06-06	52	22	30
2011-06-07	24	2	22
2011-06-08	33	0	33
2011-06-09	22	3	19
2011-06-10	16	0	16
2011-06-11	31	6	25
2011-06-12	14	0	14
2011-06-13	31	1	30
2011-06-14	25	1	24
2011-06-15	30	0	30
2011-06-16	25	1	24
2011-06-17	30	6	24
2011-06-18	27	1	26
2011-06-19	13	1	12
2011-06-20	18	0	18
2011-06-21	28	0	28
2011-06-22	21	0	21
2011-06-23	15	0	15
2011-06-24	20	0	20
2011-06-25	19	0	19
2011-06-26	12	0	12
2011-06-27	36	7	29
2011-06-28	31	0	31
2011-06-29	26	5	21
2011-06-30	27	2	25
2011-07-01	33	1	32
2011-07-02	16	0	16
2011-07-03	12	1	11
2011-07-04	24	0	24
2011-07-05	23	0	23
2011-07-06	37	8	29
2011-07-07	29	4	25
2011-07-08	28	0	28
2011-07-09	12	0	12
2011-07-10	7	0	7
2011-07-11	22	0	22
2011-07-12	33	6	27
2011-07-13	69	25	44
2011-07-14	29	2	27
2011-07-15	25	0	25
2011-07-16	26	0	26
2011-07-17	6	4	2
2011-07-18	15	0	15
2011-07-19	23	3	20
2011-07-20	21	0	21
2011-07-21	23	2	21
2011-07-22	33	3	30
2011-07-23	21	0	21
2011-07-24	44	4	40
2011-07-25	27	2	25
2011-07-26	22	0	22
2011-07-27	62	30	32
2011-07-28	23	1	22
2011-07-29	22	1	21
2011-07-30	27	0	27
2011-07-31	18	0	18
2011-08-01	34	0	34
2011-08-02	23	0	23
2011-08-03	51	17	34
2011-08-04	41	0	41
2011-08-05	40	5	35
2011-08-06	16	0	16
2011-08-07	10	0	10
2011-08-08	78	46	32
2011-08-09	123	47	76
2011-08-10	84	26	58
2011-08-11	35	3	32
2011-08-12	18	2	16
2011-08-13	8	1	7
2011-08-14	11	1	10
2011-08-15	15	1	14
2011-08-16	15	0	15
2011-08-17	17	0	17
2011-08-18	24	0	24
2011-08-19	32	0	32
2011-08-20	20	1	19
2011-08-21	15	4	11
2011-08-22	50	10	40
2011-08-23	27	2	25
2011-08-24	17	0	17
2011-08-25	38	1	37
2011-08-26	39	0	39
2011-08-27	21	0	21
2011-08-28	9	0	9
2011-08-29	28	0	28
2011-08-30	42	0	42
2011-08-31	38	0	38
2011-09-01	69	32	37
2011-09-02	47	11	36
2011-09-03	41	5	36
2011-09-04	10	2	8
2011-09-05	37	13	24
2011-09-06	44	5	39
2011-09-07	27	1	26
2011-09-08	17	0	17
2011-09-09	16	0	16
2011-09-10	7	1	6
2011-09-11	7	0	7
2011-09-12	24	0	24
2011-09-13	27	2	25
2011-09-14	25	0	25
2011-09-15	29	9	20
2011-09-16	20	1	19
2011-09-17	22	1	21
2011-09-18	7	0	7
2011-09-19	13	4	9
2011-09-20	16	1	15
2011-09-21	33	8	25
2011-09-22	24	0	24
2011-09-23	9	3	6
2011-09-24	12	0	12
2011-09-25	20	7	13
2011-09-26	17	1	16
2011-09-27	38	0	38
2011-09-28	27	0	27
2011-09-29	16	1	15
2011-09-30	33	2	31
2011-10-01	77	48	29
2011-10-02	26	8	18
2011-10-03	25	2	23
2011-10-04	34	0	34
2011-10-05	15	0	15
2011-10-06	23	0	23
2011-10-07	24	2	22
2011-10-08	19	0	19
2011-10-09	14	0	14
2011-10-10	6	0	6
2011-10-11	21	0	21
2011-10-12	29	1	28
2011-10-13	26	3	23
2011-10-14	29	1	28
2011-10-15	28	5	23
2011-10-16	18	10	8
2011-10-17	28	2	26
2011-10-18	25	5	20
2011-10-19	19	1	18
2011-10-20	18	0	18
2011-10-21	26	0	26
2011-10-22	25	7	18
2011-10-23	19	5	14
2011-10-24	45	15	30
2011-10-25	28	6	22
2011-10-26	18	2	16
2011-10-27	21	1	20
2011-10-28	17	1	16
2011-10-29	11	0	11
2011-10-30	12	0	12
2011-10-31	24	1	23
2011-11-01	23	2	21
2011-11-02	26	4	22
2011-11-03	9	3	6
2011-11-04	24	6	18
2011-11-05	51	26	25
2011-11-06	15	5	10
2011-11-07	34	4	30
2011-11-08	38	4	34
2011-11-09	29	0	29
2011-11-10	23	0	23
2011-11-11	41	9	32
2011-11-12	21	2	19
2011-11-13	52	38	14
2011-11-14	24	2	22
2011-11-15	30	1	29
2011-11-16	27	3	24
2011-11-17	21	0	21
2011-11-18	23	2	21
2011-11-19	19	1	18
2011-11-20	22	1	21
2011-11-21	20	1	19
2011-11-22	16	0	16
2011-11-23	12	1	11
2011-11-24	27	0	27
2011-11-25	32	0	32
2011-11-26	14	0	14
2011-11-27	19	1	18
2011-11-28	18	0	18
2011-11-29	29	2	27
2011-11-30	43	17	26
2011-12-01	22	1	21
2011-12-02	31	3	28
2011-12-03	17	0	17
2011-12-04	8	0	8
2011-12-05	33	1	32
2011-12-06	20	0	20
2011-12-07	26	1	25
2011-12-08	18	2	16
2011-12-09	30	0	30
2011-12-10	30	1	29
2011-12-11	23	10	13
2011-12-12	41	16	25
2011-12-13	22	6	16
2011-12-14	34	1	33
2011-12-15	29	2	27
2011-12-16	47	1	46
2011-12-17	15	4	11
2011-12-18	13	2	11
2011-12-19	41	2	39
2011-12-20	36	15	21
2011-12-21	60	36	24
2011-12-22	40	17	23
2011-12-23	35	25	10
2011-12-24	13	4	9
2011-12-25	10	1	9
2011-12-26	25	7	18
2011-12-27	18	1	17
2011-12-28	17	1	16
2011-12-29	45	6	39
2011-12-30	14	1	13
2011-12-31	14	4	10
2012-01-01	6	1	5
2012-01-02	28	14	14
2012-01-03	15	4	11
2012-01-04	34	11	23
2012-01-05	52	7	45
2012-01-06	29	0	29
2012-01-07	22	0	22
2012-01-08	15	3	12
2012-01-09	26	11	15
2012-01-10	50	12	38
2012-01-11	28	1	27
2012-01-12	31	3	28
2012-01-13	53	24	29
2012-01-14	24	1	23
2012-01-15	22	6	16
2012-01-16	29	4	25
2012-01-17	26	1	25
2012-01-18	32	7	25
2012-01-19	47	1	46
2012-01-20	47	24	23
2012-01-21	34	7	27
2012-01-22	24	2	22
2012-01-23	42	4	38
2012-01-24	34	9	25
2012-01-25	43	12	31
2012-01-26	35	6	29
2012-01-27	45	9	36
2012-01-28	35	8	27
2012-01-29	9	0	9
2012-01-30	44	13	31
2012-01-31	34	8	26
2012-02-01	49	11	38
2012-02-02	58	18	40
2012-02-03	51	2	49
2012-02-04	36	10	26
2012-02-05	53	22	31
2012-02-06	68	19	49
2012-02-07	78	29	49
2012-02-08	278	110	168
2012-02-09	92	41	51
2012-02-10	71	14	57
2012-02-11	47	20	27
2012-02-12	47	23	24
2012-02-13	37	4	33
2012-02-14	47	2	45
2012-02-15	139	86	53
2012-02-16	41	14	27
2012-02-17	46	3	43
2012-02-18	59	17	42
2012-02-19	47	29	18
2012-02-20	45	2	43
2012-02-21	41	9	32
2012-02-22	26	0	26
2012-02-23	34	1	33
2012-02-24	46	5	41
2012-02-25	29	2	27
2012-02-26	32	18	14
2012-02-27	48	8	40
2012-02-28	31	2	29
2012-02-29	21	0	21
2012-03-01	22	3	19
2012-03-02	36	0	36
2012-03-03	27	2	25
2012-03-04	14	1	13
2012-03-05	32	1	31
2012-03-06	55	6	49
2012-03-07	76	30	46
2012-03-08	38	3	35
2012-03-09	40	1	39
2012-03-10	39	8	31
2012-03-11	23	9	14
2012-03-12	54	9	45
2012-03-13	43	0	43
2012-03-14	42	1	41
2012-03-15	51	4	47
2012-03-16	151	12	139
2012-03-17	71	6	65
2012-03-18	19	0	19
2012-03-19	77	14	63
2012-03-20	28	1	27
2012-03-21	61	8	53
2012-03-22	72	26	46
2012-03-23	50	7	43
2012-03-24	32	1	31
2012-03-25	42	15	27
2012-03-26	59	8	51
2012-03-27	71	6	65
2012-03-28	107	35	72
2012-03-29	73	7	66
2012-03-30	90	4	86
2012-03-31	74	2	72
2012-04-01	40	1	39
2012-04-02	63	0	63
2012-04-03	85	7	78
2012-04-04	63	2	61
2012-04-05	65	2	63
2012-04-06	67	1	66
2012-04-07	40	0	40
2012-04-08	21	0	21
2012-04-09	50	0	50
2012-04-10	36	5	31
2012-04-11	36	0	36
2012-04-12	32	2	30
2012-04-13	42	0	42
2012-04-14	50	1	49
2012-04-15	18	2	16
2012-04-16	45	12	33
2012-04-17	43	6	37
2012-04-18	41	5	36
2012-04-19	19	0	19
2012-04-20	100	51	49
2012-04-21	102	59	43
2012-04-22	64	26	38
2012-04-23	39	2	37
2012-04-24	27	2	25
2012-04-25	30	0	30
2012-04-26	47	20	27
2012-04-27	43	1	42
2012-04-28	46	12	34
2012-04-29	23	6	17
2012-04-30	26	9	17
2012-05-01	54	0	54
2012-05-02	51	14	37
2012-05-03	19	3	16
2012-05-04	17	0	17
2012-05-05	53	13	40
2012-05-06	32	8	24
2012-05-07	38	5	33
2012-05-08	52	9	43
2012-05-09	58	15	43
2012-05-10	31	6	25
2012-05-11	52	13	39
2012-05-12	39	1	38
2012-05-13	41	10	31
2012-05-14	45	6	39
2012-05-15	29	1	28
2012-05-16	106	30	76
2012-05-17	51	12	39
2012-05-18	43	1	42
2012-05-19	81	33	48
2012-05-20	24	3	21
2012-05-21	75	31	44
2012-05-22	70	24	46
2012-05-23	46	4	42
2012-05-24	64	18	46
2012-05-25	143	71	72
2012-05-26	96	57	39
2012-05-27	94	59	35
2012-05-28	106	46	60
2012-05-29	623	271	352
2012-05-30	1980	1044	936
2012-05-31	914	197	717
2012-06-01	1306	244	1062
2012-06-02	398	56	342
2012-06-03	157	60	97
2012-06-04	228	40	188
2012-06-05	279	25	254
2012-06-06	167	19	148
2012-06-07	175	11	164
2012-06-08	236	25	211
2012-06-09	263	16	247
2012-06-10	117	16	101
2012-06-11	464	288	176
2012-06-12	222	88	134
2012-06-13	149	45	104
2012-06-14	339	183	156
2012-06-15	281	108	173
2012-06-16	226	127	99
2012-06-17	90	11	79
2012-06-18	154	26	128
2012-06-19	196	34	162
2012-06-20	2291	1816	475
2012-06-21	411	207	204
2012-06-22	161	33	128
2012-06-23	192	67	125
2012-06-24	74	12	62
2012-06-25	109	2	107
2012-06-26	122	51	71
2012-06-27	182	61	121
2012-06-28	314	101	213
2012-06-29	172	40	132
2012-06-30	135	37	98
2012-07-01	66	12	54
2012-07-02	109	14	95
2012-07-03	253	44	209
2012-07-04	146	31	115
2012-07-05	158	51	107
2012-07-06	115	17	98
2012-07-07	176	42	134
2012-07-08	95	43	52
2012-07-09	107	18	89
2012-07-10	128	25	103
2012-07-11	228	111	117
2012-07-12	1015	636	379
2012-07-13	663	353	310
2012-07-14	146	44	102
2012-07-15	158	75	83
2012-07-16	66	13	53
2012-07-17	305	89	216
2012-07-18	233	66	167
2012-07-19	3558	1626	1932
2012-07-20	1698	502	1196
2012-07-21	472	128	344
2012-07-22	370	148	222
2012-07-23	492	145	347
2012-07-24	459	152	307
2012-07-25	694	374	320
2012-07-26	394	155	239
2012-07-27	213	37	176
2012-07-28	155	21	134
2012-07-29	197	41	156
2012-07-30	216	53	163
2012-07-31	130	20	110
2012-08-01	158	13	145
2012-08-02	160	25	135
2012-08-03	146	13	133
2012-08-04	185	37	148
2012-08-05	681	132	549
2012-08-06	235	57	178
2012-08-07	700	378	322
2012-08-08	295	71	224
2012-08-09	235	33	202
2012-08-10	249	46	203
2012-08-11	174	66	108
2012-08-12	67	12	55
2012-08-13	98	23	75
2012-08-14	121	46	75
2012-08-15	548	178	370
2012-08-16	240	70	170
2012-08-17	129	24	105
2012-08-18	247	91	156
2012-08-19	155	41	114
2012-08-20	172	70	102
2012-08-21	229	24	205
2012-08-22	119	7	112
2012-08-23	216	54	162
2012-08-24	368	34	334
2012-08-25	399	21	378
2012-08-26	104	17	87
2012-08-27	122	15	107
2012-08-28	134	2	132
2012-08-29	130	16	114
2012-08-30	147	39	108
2012-08-31	168	33	135
2012-09-01	99	11	88
2012-09-02	82	5	77
2012-09-03	69	1	68
2012-09-04	99	8	91
2012-09-05	108	20	88
2012-09-06	92	17	75
2012-09-07	166	57	109
2012-09-08	71	9	62
2012-09-09	131	36	95
2012-09-10	1454	841	613
2012-09-11	600	206	394
2012-09-12	198	51	147
2012-09-13	202	56	146
2012-09-14	444	63	381
2012-09-15	131	17	114
2012-09-16	74	15	59
2012-09-17	85	6	79
2012-09-18	229	12	217
2012-09-19	113	30	83
2012-09-20	103	22	81
2012-09-21	71	8	63
2012-09-22	51	8	43
2012-09-23	62	3	59
2012-09-24	77	12	65
2012-09-25	103	22	81
2012-09-26	72	12	60
2012-09-27	58	8	50
2012-09-28	56	2	54
2012-09-29	72	5	67
2012-09-30	48	4	44
2012-10-01	154	83	71
2012-10-02	85	24	61
2012-10-03	77	11	66
2012-10-04	71	4	67
2012-10-05	64	2	62
2012-10-06	79	30	49
2012-10-07	93	51	42
2012-10-08	40	13	27
2012-10-09	96	15	81
2012-10-10	81	7	74
2012-10-11	403	34	369
2012-10-12	153	48	105
2012-10-13	86	11	75
2012-10-14	57	8	49
2012-10-15	58	0	58
2012-10-16	65	4	61
2012-10-17	51	7	44
2012-10-18	78	6	72
2012-10-19	59	3	56
2012-10-20	48	6	42
2012-10-21	38	1	37
2012-10-22	61	0	61
2012-10-23	56	5	51
2012-10-24	62	12	50
2012-10-25	64	10	54
2012-10-26	66	4	62
2012-10-27	92	32	60
2012-10-28	76	24	52
2012-10-29	57	6	51
2012-10-30	58	2	56
2012-10-31	55	5	50
2012-11-01	66	4	62
2012-11-02	200	95	105
2012-11-03	353	236	117
2012-11-04	70	46	24
2012-11-05	74	8	66
2012-11-06	94	30	64
2012-11-07	55	1	54
2012-11-08	80	17	63
2012-11-09	79	2	77
2012-11-10	66	9	57
2012-11-11	40	12	28
2012-11-12	131	67	64
2012-11-13	76	23	53
2012-11-14	69	6	63
2012-11-15	65	1	64
2012-11-16	52	2	50
2012-11-17	95	38	57
2012-11-18	45	2	43
2012-11-19	36	3	33
2012-11-20	73	25	48
2012-11-21	91	31	60
2012-11-22	53	9	44
2012-11-23	45	5	40
2012-11-24	42	2	40
2012-11-25	56	8	48
2012-11-26	41	3	38
2012-11-27	63	4	59
2012-11-28	37	3	34
2012-11-29	64	2	62
2012-11-30	47	1	46
2012-12-01	39	0	39
2012-12-02	20	0	20
2012-12-03	57	12	45
2012-12-04	72	1	71
2012-12-05	123	16	107
2012-12-06	110	32	78
2012-12-07	81	25	56
2012-12-08	48	14	34
2012-12-09	308	75	233
2012-12-10	136	39	97
2012-12-11	89	10	79
2012-12-12	90	15	75
2012-12-13	77	25	52
2012-12-14	389	304	85
2012-12-15	77	28	49
2012-12-16	64	11	53
2012-12-17	100	42	58
2012-12-18	92	28	64
2012-12-19	86	27	59
2012-12-20	70	12	58
2012-12-21	83	11	72
2012-12-22	46	5	41
2012-12-23	151	94	57
2012-12-24	39	4	35
2012-12-25	55	3	52
2012-12-26	79	14	65
2012-12-27	55	1	54
2012-12-28	51	1	50
2012-12-29	54	13	41
2012-12-30	70	32	38
2012-12-31	50	14	36
2013-01-01	20	0	20
2013-01-02	17	0	17
2013-01-03	23	0	23
2013-01-04	45	3	42
2013-01-05	29	0	29
2013-01-06	38	3	35
2013-01-07	60	2	58
2013-01-08	59	3	56
2013-01-09	46	5	41
2013-01-10	55	2	53
2013-01-11	67	1	66
2013-01-12	61	1	60
2013-01-13	41	3	38
2013-01-14	29	0	29
2013-01-15	106	34	72
2013-01-16	55	5	50
2013-01-17	61	14	47
2013-01-18	83	2	81
2013-01-19	61	1	60
2013-01-20	54	3	51
2013-01-21	51	1	50
2013-01-22	63	0	63
2013-01-23	59	2	57
2013-01-24	63	2	61
2013-01-25	55	1	54
2013-01-26	56	1	55
2013-01-27	52	9	43
2013-01-28	89	40	49
2013-01-29	2047	1051	996
2013-01-30	1401	832	569
2013-01-31	328	125	203
2013-02-01	939	570	369
2013-02-02	427	214	213
2013-02-03	304	164	140
2013-02-04	363	79	284
2013-02-05	671	192	479
2013-02-06	681	356	325
2013-02-07	2302	1180	1122
2013-02-08	1427	649	778
2013-02-09	367	126	241
2013-02-10	302	152	150
2013-02-11	165	59	106
2013-02-12	193	34	159
2013-02-13	345	177	168
2013-02-14	1924	927	997
2013-02-15	1830	932	898
2013-02-16	624	333	291
2013-02-17	420	230	190
2013-02-18	331	122	209
2013-02-19	609	288	321
2013-02-20	1719	1165	554
2013-02-21	554	312	242
2013-02-22	332	137	195
2013-02-23	328	99	229
2013-02-24	392	192	200
2013-02-25	963	299	664
2013-02-26	630	308	322
2013-02-27	453	175	278
2013-02-28	428	199	229
2013-03-01	1327	734	593
2013-03-02	646	201	445
2013-03-03	671	286	385
2013-03-04	465	188	277
2013-03-05	1558	614	944
2013-03-06	1382	590	792
2013-03-07	623	334	289
2013-03-08	693	270	423
2013-03-09	622	280	342
2013-03-10	1575	1039	536
2013-03-11	809	533	276
2013-03-12	1451	705	746
2013-03-13	1602	493	1109
2013-03-14	2829	1378	1451
2013-03-15	1230	572	658
2013-03-16	673	286	387
2013-03-17	614	375	239
2013-03-18	554	204	350
2013-03-19	1275	496	779
2013-03-20	880	476	404
2013-03-21	800	301	499
2013-03-22	1045	430	615
2013-03-23	701	286	415
2013-03-24	254	80	174
2013-03-25	597	223	374
2013-03-26	2206	978	1228
2013-03-27	2073	695	1378
2013-03-28	1889	767	1122
2013-03-29	2218	989	1229
2013-03-30	986	481	505
2013-03-31	447	176	271
2013-04-01	550	186	364
2013-04-02	3922	1782	2140
2013-04-03	3240	1374	1866
2013-04-04	2489	643	1846
2013-04-05	1470	478	992
2013-04-06	1553	591	962
2013-04-07	955	450	505
2013-04-08	1184	463	721
2013-04-09	2886	1284	1602
2013-04-10	2254	764	1490
2013-04-11	1715	578	1137
2013-04-12	1359	467	892
2013-04-13	829	268	561
2013-04-14	1179	530	649
2013-04-15	1684	697	987
2013-04-16	2774	1448	1326
2013-04-17	2099	645	1454
2013-04-18	1996	882	1114
2013-04-19	1034	299	735
2013-04-20	1062	430	632
2013-04-21	1085	545	540
2013-04-22	1380	752	628
2013-04-23	2288	927	1361
2013-04-24	2187	899	1288
2013-04-25	2482	993	1489
2013-04-26	2291	589	1702
2013-04-27	1712	685	1027
2013-04-28	1187	575	612
2013-04-29	1256	692	564
2013-04-30	1831	634	1197
2013-05-01	1259	377	882
2013-05-02	871	244	627
2013-05-03	709	263	446
2013-05-04	938	517	421
2013-05-05	941	487	454
2013-05-06	912	514	398
2013-05-07	834	251	583
2013-05-08	4795	1751	3044
2013-05-09	5332	2149	3183
2013-05-10	2493	1008	1485
2013-05-11	1435	586	849
2013-05-12	1370	740	630
2013-05-13	1216	400	816
2013-05-14	1874	521	1353
2013-05-15	6444	4597	1847
2013-05-16	12753	9217	3536
2013-05-17	5535	3535	2000
2013-05-18	2429	1338	1091
2013-05-19	877	380	497
2013-05-20	1486	398	1088
2013-05-21	2870	1098	1772
2013-05-22	2471	852	1619
2013-05-23	2000	650	1350
2013-05-24	1421	536	885
2013-05-25	1075	419	656
2013-05-26	1311	630	681
2013-05-27	1403	553	850
2013-05-28	2635	1053	1582
2013-05-29	1720	731	989
2013-05-30	1089	326	763
2013-05-31	1161	424	737
2013-06-01	1072	438	634
2013-06-02	1158	604	554
2013-06-03	1185	378	807
2013-06-04	1699	681	1018
2013-06-05	1498	622	876
2013-06-06	1022	283	739
2013-06-07	908	273	635
2013-06-08	720	186	534
2013-06-09	478	141	337
2013-06-10	743	218	525
2013-06-11	1458	539	919
2013-06-12	1818	887	931
2013-06-13	1072	390	682
2013-06-14	1558	598	960
2013-06-15	1806	931	875
2013-06-16	1151	501	650
2013-06-17	1453	486	967
2013-06-18	6021	2217	3804
2013-06-19	5630	2421	3209
2013-06-20	3937	1992	1945
2013-06-21	3578	1652	1926
2013-06-22	2887	1579	1308
2013-06-23	2351	1273	1078
2013-06-24	1869	769	1100
2013-06-25	1994	681	1313
2013-06-26	2499	1175	1324
2013-06-27	1783	913	870
2013-06-28	1144	458	686
2013-06-29	1093	512	581
2013-06-30	1083	530	553
2013-07-01	1681	905	776
2013-07-02	1735	746	989
2013-07-03	2387	1028	1359
2013-07-04	1841	750	1091
2013-07-05	1609	722	887
2013-07-06	1088	453	635
2013-07-07	1110	663	447
2013-07-08	1324	616	708
2013-07-09	2025	686	1339
2013-07-10	1513	699	814
2013-07-11	1838	894	944
2013-07-12	1072	459	613
2013-07-13	880	433	447
2013-07-14	411	186	225
2013-07-15	567	289	278
2013-07-16	855	369	486
2013-07-17	780	297	483
2013-07-18	623	267	356
2013-07-19	1160	325	835
2013-07-20	1533	503	1030
2013-07-21	791	259	532
2013-07-22	829	250	579
2013-07-23	639	198	441
2013-07-24	644	272	372
2013-07-25	612	287	325
2013-07-26	554	190	364
2013-07-27	440	134	306
2013-07-28	381	92	289
2013-07-29	726	364	362
2013-07-30	526	222	304
2013-07-31	551	233	318
2013-08-01	427	181	246
2013-08-02	494	203	291
2013-08-03	281	69	212
2013-08-04	281	128	153
2013-08-05	398	144	254
2013-08-06	699	392	307
2013-08-07	520	232	288
2013-08-08	392	163	229
2013-08-09	469	185	284
2013-08-10	286	106	180
2013-08-11	328	145	183
2013-08-12	208	48	160
2013-08-13	224	69	155
2013-08-14	779	436	343
2013-08-15	421	173	248
2013-08-16	281	119	162
2013-08-17	209	60	149
2013-08-18	197	69	128
2013-08-19	204	30	174
2013-08-20	319	127	192
2013-08-21	289	111	178
2013-08-22	245	70	175
2013-08-23	265	101	164
2013-08-24	242	80	162
2013-08-25	141	32	109
2013-08-26	273	64	209
2013-08-27	304	102	202
2013-08-28	1015	436	579
2013-08-29	355	154	201
2013-08-30	347	155	192
2013-08-31	296	101	195
2013-09-01	360	176	184
2013-09-02	295	123	172
2013-09-03	275	100	175
2013-09-04	304	106	198
2013-09-05	215	68	147
2013-09-06	238	54	184
2013-09-07	228	75	153
2013-09-08	520	393	127
2013-09-09	277	132	145
2013-09-10	201	49	152
2013-09-11	413	165	248
2013-09-12	381	121	260
2013-09-13	252	90	162
2013-09-14	248	110	138
2013-09-15	241	147	94
2013-09-16	149	43	106
2013-09-17	193	51	142
2013-09-18	214	81	133
2013-09-19	176	49	127
2013-09-20	401	196	205
2013-09-21	226	111	115
2013-09-22	135	36	99
2013-09-23	132	41	91
2013-09-24	163	35	128
2013-09-25	224	61	163
2013-09-26	193	49	144
2013-09-27	270	128	142
2013-09-28	163	60	103
2013-09-29	112	28	84
2013-09-30	377	110	267
2013-10-01	803	427	376
2013-10-02	237	100	137
2013-10-03	244	81	163
2013-10-04	240	110	130
2013-10-05	433	170	263
2013-10-06	233	117	116
2013-10-07	169	42	127
2013-10-08	567	284	283
2013-10-09	418	220	198
2013-10-10	406	214	192
2013-10-11	368	174	194
2013-10-12	203	67	136
2013-10-13	258	148	110
2013-10-14	120	53	67
2013-10-15	139	28	111
2013-10-16	178	64	114
2013-10-17	164	45	119
2013-10-18	184	29	155
2013-10-19	217	63	154
2013-10-20	175	64	111
2013-10-21	256	67	189
2013-10-22	171	23	148
2013-10-23	211	77	134
2013-10-24	132	23	109
2013-10-25	157	50	107
2013-10-26	130	41	89
2013-10-27	109	23	86
2013-10-28	154	33	121
2013-10-29	175	36	139
2013-10-30	312	145	167
2013-10-31	243	94	149
2013-11-01	130	25	105
2013-11-02	242	149	93
2013-11-03	197	115	82
2013-11-04	123	35	88
2013-11-05	127	25	102
2013-11-06	151	44	107
2013-11-07	353	154	199
2013-11-08	281	111	170
2013-11-09	138	50	88
2013-11-10	218	120	98
2013-11-11	133	42	91
2013-11-12	126	17	109
2013-11-13	110	32	78
2013-11-14	372	190	182
2013-11-15	199	90	109
2013-11-16	274	130	144
2013-11-17	295	154	141
2013-11-18	169	52	117
2013-11-19	246	83	163
2013-11-20	145	39	106
2013-11-21	140	42	98
2013-11-22	128	26	102
2013-11-23	142	53	89
2013-11-24	117	30	87
2013-11-25	139	49	90
2013-11-26	124	16	108
2013-11-27	131	24	107
2013-11-28	480	260	220
2013-11-29	209	100	109
2013-11-30	321	140	181
2013-12-01	194	74	120
2013-12-02	269	102	167
2013-12-03	186	67	119
2013-12-04	141	35	106
2013-12-05	262	146	116
2013-12-06	513	268	245
2013-12-07	323	190	133
2013-12-08	219	97	122
2013-12-09	204	93	111
2013-12-10	419	280	139
2013-12-11	297	178	119
2013-12-12	518	305	213
2013-12-13	668	227	441
2013-12-14	241	106	135
2013-12-15	177	78	99
2013-12-16	184	68	116
2013-12-17	224	100	124
2013-12-18	436	216	220
2013-12-19	258	80	178
2013-12-20	324	161	163
2013-12-21	312	175	137
2013-12-22	416	284	132
2013-12-23	139	46	93
2013-12-24	188	68	120
2013-12-25	280	150	130
2013-12-26	215	87	128
2013-12-27	301	154	147
2013-12-28	213	111	102
2013-12-29	195	93	102
2013-12-30	195	99	96
2013-12-31	588	392	196
2014-01-01	113	34	79
2014-01-02	103	19	84
2014-01-03	99	50	49
2014-01-04	132	46	86
2014-01-05	84	19	65
2014-01-06	119	17	102
2014-01-07	276	142	134
2014-01-08	131	28	103
2014-01-09	390	233	157
2014-01-10	425	268	157
2014-01-11	174	78	96
2014-01-12	131	41	90
2014-01-13	82	20	62
2014-01-14	780	321	459
2014-01-15	740	313	427
2014-01-16	462	209	253
2014-01-17	925	464	461
2014-01-18	330	111	219
2014-01-19	284	141	143
2014-01-20	441	249	192
2014-01-21	379	196	183
2014-01-22	911	369	542
2014-01-23	875	527	348
2014-01-24	320	125	195
2014-01-25	318	155	163
2014-01-26	190	60	130
2014-01-27	342	193	149
2014-01-28	756	493	263
2014-01-29	745	465	280
2014-01-30	405	198	207
2014-01-31	551	365	186
2014-02-01	358	170	188
2014-02-02	177	50	127
2014-02-03	162	30	132
2014-02-04	198	75	123
2014-02-05	206	54	152
2014-02-06	215	59	156
2014-02-07	196	33	163
2014-02-08	149	38	111
2014-02-09	167	65	102
2014-02-10	277	167	110
2014-02-11	224	115	109
2014-02-12	172	58	114
2014-02-13	151	27	124
2014-02-14	253	57	196
2014-02-15	191	59	132
2014-02-16	188	87	101
2014-02-17	162	36	126
2014-02-18	212	86	126
2014-02-19	255	115	140
2014-02-20	179	47	132
2014-02-21	344	158	186
2014-02-22	157	49	108
2014-02-23	181	71	110
2014-02-24	214	85	129
2014-02-25	209	78	131
2014-02-26	210	64	146
2014-02-27	188	43	145
2014-02-28	216	50	166
2014-03-01	161	51	110
2014-03-02	128	33	95
2014-03-03	146	35	111
2014-03-04	147	27	120
2014-03-05	296	148	148
2014-03-06	272	100	172
2014-03-07	253	107	146
2014-03-08	183	60	123
2014-03-09	144	32	112
2014-03-10	160	24	136
2014-03-11	188	16	172
2014-03-12	156	18	138
2014-03-13	175	56	119
2014-03-14	169	29	140
2014-03-15	176	55	121
2014-03-16	170	66	104
2014-03-17	226	94	132
2014-03-18	199	27	172
2014-03-19	229	80	149
2014-03-20	263	119	144
2014-03-21	493	203	290
2014-03-22	242	78	164
2014-03-23	249	128	121
2014-03-24	163	29	134
2014-03-25	236	99	137
2014-03-26	276	94	182
2014-03-27	230	86	144
2014-03-28	206	45	161
2014-03-29	198	77	121
2014-03-30	115	16	99
2014-03-31	262	113	149
2014-04-01	219	43	176
2014-04-02	256	49	207
2014-04-03	181	43	138
2014-04-04	180	53	127
2014-04-05	218	89	129
2014-04-06	190	86	104
2014-04-07	325	122	203
2014-04-08	270	80	190
2014-04-09	238	57	181
2014-04-10	157	41	116
2014-04-11	179	29	150
2014-04-12	374	156	218
2014-04-13	174	69	105
2014-04-14	189	45	144
2014-04-15	480	163	317
2014-04-16	244	66	178
2014-04-17	246	74	172
2014-04-18	257	73	184
2014-04-19	171	57	114
2014-04-20	186	65	121
2014-04-21	207	83	124
2014-04-22	174	48	126
2014-04-23	194	65	129
2014-04-24	226	114	112
2014-04-25	162	32	130
2014-04-26	167	49	118
2014-04-27	304	194	110
2014-04-28	201	49	152
2014-04-29	155	36	119
2014-04-30	148	22	126
2014-05-01	185	31	154
2014-05-02	171	44	127
2014-05-03	136	31	105
2014-05-04	96	13	83
2014-05-05	121	20	101
2014-05-06	89	11	78
2014-05-07	168	25	143
2014-05-08	122	7	115
2014-05-09	116	10	106
2014-05-10	133	49	84
2014-05-11	97	18	79
2014-05-12	139	30	109
2014-05-13	234	83	151
2014-05-14	337	191	146
2014-05-15	440	302	138
2014-05-16	223	96	127
2014-05-17	133	23	110
2014-05-18	148	37	111
2014-05-19	130	22	108
2014-05-20	357	225	132
2014-05-21	238	118	120
2014-05-22	184	62	122
2014-05-23	196	54	142
2014-05-24	158	47	111
2014-05-25	125	22	103
2014-05-26	183	59	124
2014-05-27	192	53	139
2014-05-28	307	85	222
2014-05-29	455	199	256
2014-05-30	275	128	147
2014-05-31	259	145	114
2014-06-01	351	169	182
2014-06-02	404	240	164
2014-06-03	278	123	155
2014-06-04	351	208	143
2014-06-05	187	72	115
2014-06-06	263	138	125
2014-06-07	217	108	109
2014-06-08	151	66	85
2014-06-09	159	58	101
2014-06-10	139	22	117
2014-06-11	143	26	117
2014-06-12	136	37	99
2014-06-13	189	73	116
2014-06-14	164	58	106
2014-06-15	137	50	87
2014-06-16	126	23	103
2014-06-17	190	63	127
2014-06-18	109	19	90
2014-06-19	123	22	101
2014-06-20	195	80	115
2014-06-21	416	284	132
2014-06-22	199	93	106
2014-06-23	214	102	112
2014-06-24	216	111	105
2014-06-25	361	241	120
2014-06-26	311	187	124
2014-06-27	208	97	111
2014-06-28	254	145	109
2014-06-29	109	35	74
2014-06-30	174	89	85
2014-07-01	167	45	122
2014-07-02	169	60	109
2014-07-03	256	88	168
2014-07-04	234	108	126
2014-07-05	148	43	105
2014-07-06	152	70	82
2014-07-07	827	62	765
2014-07-08	819	135	684
2014-07-09	510	75	435
2014-07-10	360	97	263
2014-07-11	368	155	213
2014-07-12	206	21	185
2014-07-13	153	43	110
2014-07-14	111	14	97
2014-07-15	195	73	122
2014-07-16	214	103	111
2014-07-17	143	38	105
2014-07-18	263	159	104
2014-07-19	169	71	98
2014-07-20	85	22	63
2014-07-21	83	13	70
2014-07-22	83	17	66
2014-07-23	128	32	96
2014-07-24	171	62	109
2014-07-25	324	129	195
2014-07-26	138	64	74
2014-07-27	113	32	81
2014-07-28	1375	195	1180
2014-07-29	762	33	729
2014-07-30	430	82	348
2014-07-31	488	121	367
2014-08-01	611	79	532
2014-08-02	310	44	266
2014-08-03	582	338	244
2014-08-04	179	52	127
2014-08-05	152	40	112
2014-08-06	132	42	90
2014-08-07	217	92	125
2014-08-08	448	315	133
2014-08-09	324	212	112
2014-08-10	118	39	79
2014-08-11	165	63	102
2014-08-12	241	127	114
2014-08-13	264	152	112
2014-08-14	162	71	91
2014-08-15	78	8	70
2014-08-16	83	7	76
2014-08-17	85	13	72
2014-08-18	113	20	93
2014-08-19	91	6	85
2014-08-20	126	36	90
2014-08-21	129	19	110
2014-08-22	106	16	90
2014-08-23	103	20	83
2014-08-24	282	164	118
2014-08-25	316	218	98
2014-08-26	124	45	79
2014-08-27	148	49	99
2014-08-28	174	39	135
2014-08-29	147	29	118
2014-08-30	188	89	99
2014-08-31	479	352	127
2014-09-01	204	104	100
2014-09-02	406	266	140
2014-09-03	202	85	117
2014-09-04	369	239	130
2014-09-05	478	327	151
2014-09-06	1480	1286	194
2014-09-07	790	662	128
2014-09-08	267	142	125
2014-09-09	213	101	112
2014-09-10	159	55	104
2014-09-11	170	66	104
2014-09-12	242	88	154
2014-09-13	269	130	139
2014-09-14	141	55	86
2014-09-15	244	152	92
2014-09-16	184	57	127
2014-09-17	194	71	123
2014-09-18	148	37	111
2014-09-19	168	70	98
2014-09-20	233	121	112
2014-09-21	283	198	85
2014-09-22	214	82	132
2014-09-23	195	99	96
2014-09-24	154	53	101
2014-09-25	137	37	100
2014-09-26	295	170	125
2014-09-27	161	65	96
2014-09-28	123	30	93
2014-09-29	134	39	95
2014-09-30	197	43	154
2014-10-01	207	63	144
2014-10-02	143	39	104
2014-10-03	137	32	105
2014-10-04	118	11	107
2014-10-05	126	30	96
2014-10-06	195	87	108
2014-10-07	179	44	135
2014-10-08	138	25	113
2014-10-09	727	462	265
2014-10-10	541	348	193
2014-10-11	349	222	127
2014-10-12	203	96	107
2014-10-13	980	773	207
2014-10-14	981	633	348
2014-10-15	525	324	201
2014-10-16	3104	2782	322
2014-10-17	990	692	298
2014-10-18	666	420	246
2014-10-19	447	296	151
2014-10-20	306	172	134
2014-10-21	383	246	137
2014-10-22	230	99	131
2014-10-23	151	39	112
2014-10-24	326	202	124
2014-10-25	279	194	85
2014-10-26	187	97	90
2014-10-27	149	33	116
2014-10-28	179	59	120
2014-10-29	184	78	106
2014-10-30	143	32	111
2014-10-31	119	22	97
2014-11-01	121	21	100
2014-11-02	108	34	74
2014-11-03	151	51	100
2014-11-04	146	28	118
2014-11-05	170	64	106
2014-11-06	136	36	100
2014-11-07	148	62	86
2014-11-08	157	41	116
2014-11-09	182	69	113
2014-11-10	158	48	110
2014-11-11	139	38	101
2014-11-12	158	46	112
2014-11-13	114	15	99
2014-11-14	148	46	102
2014-11-15	146	38	108
2014-11-16	126	40	86
2014-11-17	115	17	98
2014-11-18	130	25	105
2014-11-19	140	36	104
2014-11-20	148	38	110
2014-11-21	193	62	131
2014-11-22	146	35	111
2014-11-23	207	127	80
2014-11-24	180	74	106
2014-11-25	367	216	151
2014-11-26	331	209	122
2014-11-27	223	93	130
2014-11-28	241	117	124
2014-11-29	187	87	100
2014-11-30	186	88	98
2014-12-01	194	88	106
2014-12-02	202	74	128
2014-12-03	198	83	115
2014-12-04	220	111	109
2014-12-05	722	462	260
2014-12-06	390	247	143
2014-12-07	320	192	128
2014-12-08	303	193	110
2014-12-09	291	172	119
2014-12-10	166	41	125
2014-12-11	150	40	110
2014-12-12	214	86	128
2014-12-13	370	259	111
2014-12-14	124	25	99
2014-12-15	194	84	110
2014-12-16	182	75	107
2014-12-17	675	573	102
2014-12-18	176	68	108
2014-12-19	175	57	118
2014-12-20	267	142	125
2014-12-21	325	228	97
2014-12-22	304	183	121
2014-12-23	653	444	209
2014-12-24	393	236	157
2014-12-25	189	83	106
2014-12-26	198	71	127
2014-12-27	194	75	119
2014-12-28	194	87	107
2014-12-29	139	44	95
2014-12-30	145	47	98
2014-12-31	121	43	78
2015-01-01	126	23	103
2015-01-02	127	38	89
2015-01-03	129	36	93
2015-01-04	123	34	89
2015-01-05	201	106	95
2015-01-06	241	119	122
2015-01-07	255	124	131
2015-01-08	298	159	139
2015-01-09	285	128	157
2015-01-10	168	59	109
2015-01-11	166	70	96
2015-01-12	207	101	106
2015-01-13	154	52	102
2015-01-14	337	189	148
2015-01-15	697	484	213
2015-01-16	434	301	133
2015-01-17	223	110	113
2015-01-18	373	243	130
2015-01-19	271	130	141
2015-01-20	166	64	102
2015-01-21	286	186	100
2015-01-22	270	148	122
2015-01-23	275	137	138
2015-01-24	232	108	124
2015-01-25	263	130	133
2015-01-26	236	113	123
2015-01-27	256	122	134
2015-01-28	301	168	133
2015-01-29	227	105	122
2015-01-30	149	52	97
2015-01-31	249	131	118
2015-02-01	254	142	112
2015-02-02	214	101	113
2015-02-03	255	123	132
2015-02-04	262	131	131
2015-02-05	488	336	152
2015-02-06	384	245	139
2015-02-07	434	266	168
2015-02-08	325	183	142
2015-02-09	289	155	134
2015-02-10	237	102	135
2015-02-11	308	149	159
2015-02-12	179	55	124
2015-02-13	192	60	132
2015-02-14	155	41	114
2015-02-15	292	170	122
2015-02-16	185	87	98
2015-02-17	216	107	109
2015-02-18	824	554	270
2015-02-19	303	161	142
2015-02-20	176	66	110
2015-02-21	194	87	107
2015-02-22	350	241	109
2015-02-23	716	490	226
2015-02-24	694	475	219
2015-02-25	428	270	158
2015-02-26	285	155	130
2015-02-27	459	261	198
2015-02-28	307	168	139
2015-03-01	210	106	104
2015-03-02	238	122	116
2015-03-03	189	78	111
2015-03-04	280	169	111
2015-03-05	158	44	114
2015-03-06	154	29	125
2015-03-07	261	102	159
2015-03-08	146	52	94
2015-03-09	273	142	131
2015-03-10	360	201	159
2015-03-11	187	58	129
2015-03-12	142	36	106
2015-03-13	188	63	125
2015-03-14	160	58	102
2015-03-15	205	98	107
2015-03-16	126	21	105
2015-03-17	151	54	97
2015-03-18	136	36	100
2015-03-19	258	123	135
2015-03-20	449	312	137
2015-03-21	258	153	105
2015-03-22	293	195	98
2015-03-23	155	41	114
2015-03-24	137	31	106
2015-03-25	201	69	132
2015-03-26	139	27	112
2015-03-27	207	88	119
2015-03-28	157	52	105
2015-03-29	130	39	91
2015-03-30	133	23	110
2015-03-31	141	33	108
2015-04-01	188	30	158
2015-04-02	202	80	122
2015-04-03	260	140	120
2015-04-04	283	189	94
2015-04-05	127	48	79
2015-04-06	145	45	100
2015-04-07	127	33	94
2015-04-08	126	30	96
2015-04-09	141	28	113
2015-04-10	222	51	171
2015-04-11	218	97	121
2015-04-12	197	105	92
2015-04-13	210	97	113
2015-04-14	169	62	107
2015-04-15	173	57	116
2015-04-16	136	30	106
2015-04-17	140	39	101
2015-04-18	107	22	85
2015-04-19	181	56	125
2015-04-20	238	108	130
2015-04-21	196	79	117
2015-04-22	219	111	108
2015-04-23	148	42	106
2015-04-24	387	195	192
2015-04-25	166	49	117
2015-04-26	159	73	86
2015-04-27	139	45	94
2015-04-28	250	116	134
2015-04-29	126	30	96
2015-04-30	294	158	136
2015-05-01	206	70	136
2015-05-02	111	42	69
2015-05-03	99	8	91
2015-05-04	116	27	89
2015-05-05	148	44	104
2015-05-06	202	106	96
2015-05-07	126	22	104
2015-05-08	131	10	121
2015-05-09	147	42	105
2015-05-10	115	19	96
2015-05-11	155	37	118
2015-05-12	131	25	106
2015-05-13	161	28	133
2015-05-14	667	564	103
2015-05-15	157	36	121
2015-05-16	261	152	109
2015-05-17	122	41	81
2015-05-18	114	15	99
2015-05-19	139	38	101
2015-05-20	151	40	111
2015-05-21	121	20	101
2015-05-22	96	12	84
2015-05-23	127	24	103
2015-05-24	108	40	68
2015-05-25	117	27	90
2015-05-26	152	42	110
2015-05-27	149	14	135
2015-05-28	103	3	100
2015-05-29	141	25	116
2015-05-30	112	12	100
2015-05-31	102	28	74
2015-06-01	93	7	86
2015-06-02	87	6	81
2015-06-03	99	10	89
2015-06-04	130	38	92
2015-06-05	114	21	93
2015-06-06	80	6	74
2015-06-07	84	6	78
2015-06-08	108	13	95
2015-06-09	112	13	99
2015-06-10	107	30	77
2015-06-11	95	12	83
2015-06-12	119	13	106
2015-06-13	180	72	108
2015-06-14	182	98	84
2015-06-15	132	22	110
2015-06-16	115	22	93
2015-06-17	232	83	149
2015-06-18	299	97	202
2015-06-19	247	131	116
2015-06-20	119	21	98
2015-06-21	115	19	96
2015-06-22	109	18	91
[truncated: 2,535 more rows]

## Sheet: weekly number
Date	Rubella report	Original	Retweet
2012-01-02	4	156	39
2012-01-09	5	176	58
2012-01-16	10	193	46
2012-01-23	2	195	48
2012-01-30	6	241	84
2012-02-06	5	425	256
2012-02-13	6	261	155
2012-02-20	8	216	37
2012-02-27	11	183	16
2012-03-05	22	245	58
2012-03-12	15	399	32
2012-03-19	9	290	72
2012-03-26	13	451	63
2012-04-02	9	392	12
2012-04-09	9	254	10
2012-04-16	8	255	159
2012-04-23	16	212	43
2012-04-30	10	205	47
2012-05-07	18	252	59
2012-05-14	29	293	86
2012-05-21	21	324	264
2012-05-28	46	3566	1918
2012-06-04	57	1313	152
2012-06-11	67	921	850
2012-06-18	60	1284	2195
2012-06-25	74	796	304
2012-07-02	108	810	242
2012-07-09	109	1183	1262
2012-07-16	85	4130	2572
2012-07-23	132	1679	925
2012-07-30	111	1383	293
2012-08-06	95	1292	663
2012-08-13	108	1065	473
2012-08-20	99	1380	227
2012-08-27	94	761	121
2012-09-03	89	588	148
2012-09-10	74	1854	1249
2012-09-17	69	625	89
2012-09-24	67	421	65
2012-10-01	55	418	205
2012-10-08	50	780	136
2012-10-15	49	370	27
2012-10-22	30	390	87
2012-10-29	21	465	394
2012-11-05	41	409	79
2012-11-12	39	394	139
2012-11-19	55	313	83
2012-11-26	45	298	13
2012-12-03	58	624	175
2012-12-10	41	490	432
2012-12-17	62	409	219
2012-12-24	66	335	68
2012-12-31	25	202	20
2013-01-07	99	372	17
2013-01-14	77	390	59
2013-01-21	113	383	16
2013-01-28	115	2539	2996
2013-02-04	208	3379	2734
2013-02-11	202	2809	2692
2013-02-18	311	1950	2315
2013-02-25	313	2916	2202
2013-03-04	325	3603	3315
2013-03-11	402	4866	4342
2013-03-18	401	3236	2273
2013-03-25	502	6107	4309
2013-04-01	592	8675	5504
2013-04-08	663	7052	4354
2013-04-15	692	6788	4946
2013-04-22	726	8107	5420
2013-04-29	550	4591	3214
2013-05-06	857	10172	6999
2013-05-13	828	11140	19988
2013-05-20	851	8051	4583
2013-05-27	853	6109	4129
2013-06-03	663	4946	2564
2013-06-10	705	5542	4064
2013-06-17	636	14237	11620
2013-06-24	460	6427	5038
2013-07-01	458	6184	5267
2013-07-08	373	5090	3973
2013-07-15	246	4000	2309
2013-07-22	190	2676	1423
2013-07-29	162	1886	1400
2013-08-05	121	1725	1367
2013-08-12	85	1345	974
2013-08-19	86	1154	551
2013-08-26	66	1762	1188
2013-09-02	51	1156	919
2013-09-09	55	1199	814
2013-09-16	38	927	567
2013-09-23	25	855	402
2013-09-30	34	1452	1115
2013-10-07	23	1240	1149
2013-10-14	24	831	346
2013-10-21	18	862	304
2013-10-28	20	856	597
2013-11-04	17	852	539
2013-11-11	15	854	655
2013-11-18	9	762	325
2013-11-25	12	935	663
2013-12-02	12	1008	905
2013-12-09	17	1257	1267
2013-12-16	18	1070	1084
2013-12-23	13	822	709
2013-12-30	5	655	659
2014-01-06	15	839	807
2014-01-13	4	2024	1579
2014-01-20	13	1753	1681
2014-01-27	11	1400	1934
2014-02-03	11	939	354
2014-02-10	8	886	570
2014-02-17	16	928	562
2014-02-24	13	922	404
2014-03-03	9	932	509
2014-03-10	10	930	264
2014-03-17	12	1172	729
2014-03-24	9	978	446
2014-03-31	8	1030	476
2014-04-07	5	1163	554
2014-04-14	9	1230	543
2014-04-21	16	849	585
2014-04-28	13	866	226
2014-05-05	10	706	140
2014-05-12	2	892	762
2014-05-19	3	838	550
2014-05-26	6	1184	838
2014-06-02	3	896	955
2014-06-09	8	743	324
2014-06-16	5	774	584
2014-06-23	6	755	918
2014-06-30	7	797	503
2014-07-07	9	2655	588
2014-07-14	5	700	480
2014-07-21	3	691	349
2014-07-28	7	3666	892
2014-08-04	2	778	792
2014-08-11	1	637	441
2014-08-18	4	669	281
2014-08-25	2	755	821
2014-09-01	8	960	2969
2014-09-08	5	824	637
2014-09-15	3	748	706
2014-09-22	1	743	536
2014-09-29	3	805	257
2014-10-06	1	1048	1284
2014-10-13	7	1773	5920
2014-10-20	3	813	1049
2014-10-27	3	724	279
2014-11-03	2	739	351
2014-11-10	4	718	271
2014-11-17	1	739	340
2014-11-24	1	831	884
2014-12-01	2	989	1257
2014-12-08	3	802	816
2014-12-15	2	767	1227
2014-12-22	2	946	1179
2014-12-29	0	645	265
2015-01-05	1	849	765
2015-01-12	3	945	1480
2015-01-19	1	860	903
2015-01-26	1	839	833
2015-02-02	6	977	1385
2015-02-09	11	920	732
2015-02-16	3	945	1303
2015-02-23	5	1174	1925
2015-03-02	4	830	596
2015-03-09	6	859	656
2015-03-16	3	777	894
2015-03-23	3	779	347
2015-03-30	3	791	543
2015-04-06	3	787	389
2015-04-13	5	753	363
2015-04-20	8	856	657
2015-04-27	2	756	469
2015-05-04	3	715	270
2015-05-11	2	771	883
2015-05-18	4	667	189
2015-05-25	4	725	151
2015-06-01	5	593	94
2015-06-08	1	652	251
2015-06-15	8	864	395
2015-06-22	3	606	145
2015-06-29	4	637	345
2015-07-06	3	1013	6085
2015-07-13	1	1314	546
2015-07-20	6	1325	370
2015-07-27	1	1311	284
2015-08-03	6	1637	1607
2015-08-10	4	1321	763
2015-08-17	1	1221	295
2015-08-24	4	1309	523
2015-08-31	1	1308	261
2015-09-07	1	1252	244
2015-09-14	4	1387	650
2015-09-21	3	1397	297
2015-09-28	4	1358	223
2015-10-05	3	1319	171
2015-10-12	1	1518	1733
2015-10-19	1	1502	1719
2015-10-26	0	2890	6294
2015-11-02	2	1018	964
2015-11-09	2	796	486
2015-11-16	1	1105	2232
2015-11-23	2	699	659
2015-11-30	3	981	11620
2015-12-07	3	828	825
2015-12-14	3	692	434
2015-12-21	0	665	235
2015-12-28	0	584	209
2016-01-04	1	670	327
2016-01-11	1	661	344
2016-01-18	1	656	577
2016-01-25	3	1157	1354
2016-02-01	1	827	1291
2016-02-08	0	757	773
2016-02-15	3	760	531
2016-02-22	5	788	1539
2016-02-29	3	661	263
2016-03-07	3	635	358
2016-03-14	1	679	395
2016-03-21	2	651	314
2016-03-28	2	918	453
2016-04-04	5	728	414
2016-04-11	5	600	174
2016-04-18	1	633	172
2016-04-25	1	668	396
2016-05-02	2	620	666
2016-05-09	4	691	464
2016-05-16	2	715	572
2016-05-23	9	670	274
2016-05-30	5	595	288
2016-06-06	7	620	532
2016-06-13	7	661	444
2016-06-20	5	660	667
2016-06-27	3	1059	2280
2016-07-04	3	755	1785
2016-07-11	4	642	350
2016-07-18	3	843	2356
2016-07-25	0	702	667
2016-08-01	1	610	524
2016-08-08	0	650	866
2016-08-15	0	627	897
2016-08-22	1	2541	2971
2016-08-29	2	10986	43863
2016-09-05	4	5044	8203
2016-09-12	3	1996	1723
2016-09-19	3	1255	1499
2016-09-26	1	1062	2847
2016-10-03	3	892	880
2016-10-10	0	721	542
2016-10-17	2	793	528
2016-10-24	2	709	445
2016-10-31	1	720	564
2016-11-07	4	709	866
2016-11-14	3	841	960
2016-11-21	1	666	568
2016-11-28	1	656	314
2016-12-05	1	664	295
2016-12-12	0	656	359
2016-12-19	0	600	225
2016-12-26	0	628	342
2017-01-02	0	632	309
2017-01-09	1	667	394
2017-01-16	3	640	169
2017-01-23	0	1017	875
2017-01-30	2	1695	2428
2017-02-06	1	810	822
2017-02-13	1	664	405
2017-02-20	0	677	636
2017-02-27	3	710	505
2017-03-06	4	856	390
2017-03-13	2	699	566
2017-03-20	1	700	396
2017-03-27	0	713	4157
2017-04-03	3	716	444
2017-04-10	2	664	1459
2017-04-17	4	582	1211
2017-04-24	6	667	750
2017-05-01	1	632	486
2017-05-08	1	656	517
2017-05-15	3	645	295
2017-05-22	2	633	291
2017-05-29	4	608	338
2017-06-05	2	612	241
2017-06-12	2	601	399
2017-06-19	0	1026	808
2017-06-26	2	643	167
2017-07-03	1	653	524
2017-07-10	2	610	625
2017-07-17	0	558	484
2017-07-24	0	614	126
2017-07-31	2	663	337
2017-08-07	3	592	230
2017-08-14	0	626	425
2017-08-21	0	606	325
2017-08-28	3	638	424
2017-09-04	2	657	738
2017-09-11	2	725	502
2017-09-18	2	682	160
2017-09-25	2	634	260
2017-10-02	3	612	1410
2017-10-09	3	748	3392
2017-10-16	0	822	4121
2017-10-23	4	819	5166
2017-10-30	0	656	612
2017-11-06	1	844	2240
2017-11-13	2	722	1141
2017-11-20	1	638	380
2017-11-27	3	687	416
2017-12-04	1	807	2602
2017-12-11	0	721	695
2017-12-18	4	663	1025
2017-12-25	2	599	319
2018-01-01	0	610	1328
2018-01-08	0	670	549
2018-01-15	0	691	277
2018-01-22	1	725	231
2018-01-29	0	1078	1870
2018-02-05	1	809	742
2018-02-12	1	809	653
2018-02-19	0	637	435
2018-02-26	0	668	925
2018-03-05	1	622	811
2018-03-12	0	573	591
2018-03-19	0	916	2881
2018-03-26	0	667	2718
2018-04-02	1	690	536
2018-04-09	3	1776	7851
2018-04-16	4	2129	1866
2018-04-23	1	13486	30776
2018-04-30	2	3335	4547
2018-05-07	2	3958	6162
2018-05-14	11	1997	2001
2018-05-21	5	1165	1351
2018-05-28	1	858	548
2018-06-04	1	787	1473
2018-06-11	2	699	558
2018-06-18	7	645	445
2018-06-25	4	610	692
2018-07-02	3	583	545
2018-07-09	4	611	778
2018-07-16	5	580	399
2018-07-23	19	615	632
2018-07-30	22	815	2219
2018-08-06	42	574	310
2018-08-13	48	3652	12549
2018-08-20	99	5060	24513
2018-08-27	85	4551	17373
2018-09-03	148	4790	20205
2018-09-10	154	3352	5822
2018-09-17	150	4100	10962
2018-09-24	159	4908	24353
2018-10-01	179	4407	13608
2018-10-08	162	11026	69495
2018-10-15	218	12010	34580
2018-10-22	194	8787	37906
2018-10-29	164	6408	19691
2018-11-05	163	6324	18985
2018-11-12	139	5486	24830
2018-11-19	135	6141	12765
2018-11-26	126	5935	15404
2018-12-03	135	2510	2563
2018-12-10	129	8842	32028
2018-12-17	103	2523	7738
2018-12-24	84	2077	4593
2018-12-31	49	1310	2874
2019-01-07	99	2254	9306
2019-01-14	64	2645	8533
2019-01-21	88	2190	4351
2019-01-28	76	2924	12318
2019-02-04	91	2672	15796
2019-02-11	76	4212	10350
2019-02-18	120	2978	6638
2019-02-25	128	1991	7200
2019-03-04	89	1903	3268
2019-03-11	93	1490	3523
2019-03-18	80	1194	1798
2019-03-25	78	1359	2388
2019-04-01	85	2263	5540
2019-04-08	72	2383	7245
2019-04-15	66	1380	1979
2019-04-22	59	1783	2309
2019-04-29	40	1244	3769
2019-05-06	68	1957	6974
2019-05-13	64	1775	2844
2019-05-20	51	2873	5089
2019-05-27	39	2186	4956
2019-06-03	58	2009	3474
2019-06-10	65	1897	2692
2019-06-17	67	2263	7766
2019-06-24	40	2120	2597
2019-07-01	38	2102	5795
2019-07-08	37	2084	3539
2019-07-15	26	1337	660
2019-07-22	34	1437	1104
2019-07-29	23	2391	4458
2019-08-05	19	1375	3346
2019-08-12	27	1073	1753
2019-08-19	26	1533	2116
2019-08-26	24	1233	1541
2019-09-02	21	1486	1648
2019-09-09	9	1263	4569
2019-09-16	7	1428	5031
2019-09-23	15	1239	15893
2019-09-30	8	2052	7815
2019-10-07	9	1227	1871
2019-10-14	9	1420	3312
2019-10-21	10	1110	1930
2019-10-28	10	1516	3388
2019-11-04	3	1524	5927
2019-11-11	5	1381	1073
2019-11-18	2	1038	1145
2019-11-25	7	1547	2732
2019-12-02	9	1083	1422
2019-12-09	5	1151	2871
2019-12-16	6	969	821
2019-12-23	12	947	919
2019-12-30	2	592	216
2020-01-06	11	966	588
2020-01-13	9	1396	13123
2020-01-20	8	2617	24561
2020-01-27	4	4772	42935
2020-02-03	7	2867	19038
2020-02-10	5	1877	4581
2020-02-17	6	2339	15629
2020-02-24	4	2933	28349
2020-03-02	8	2026	12809
2020-03-09	5	1791	8879
2020-03-16	4	1366	3367
2020-03-23	0	2141	15289
2020-03-30	0	3275	23236
2020-04-06	1	1989	1889
2020-04-13	1	1815	6147
2020-04-20	0	1619	1187
2020-04-27	0	1634	1270
2020-05-04	0	1769	17118
2020-05-11	0	1477	3979
2020-05-18	2	1539	1484
2020-05-25	0	1374	1245
2020-06-01	2	1285	452
2020-06-08	1	1251	852
2020-06-15	2	1314	2152
2020-06-22	3	1481	2692
2020-06-29	0	1228	1414
2020-07-06	1	1332	953
2020-07-13	0	1262	573
2020-07-20	1	1045	590
2020-07-27	1	1270	1436
2020-08-03	0	1186	2364
2020-08-10	0	1374	7151
2020-08-17	3	1146	981
2020-08-24	1	1249	1557
2020-08-31	0	1082	960
2020-09-07	1	984	1023
2020-09-14	0	1050	2103
2020-09-21	0	946	1919
2020-09-28	1	1114	1164
2020-10-05	1	1071	880
2020-10-12	0	931	723
2020-10-19	0	999	1840
2020-10-26	1	1026	851
2020-11-02	1	913	214
2020-11-09	1	1020	968
2020-11-16	1	1118	4977
2020-11-23	0	1139	4522
2020-11-30	0	977	428
2020-12-07	0	987	419
2020-12-14	1	938	581
2020-12-21	0	918	331
2020-12-28	0	728	721
2021-01-04	1	943	569
2021-01-11	0	973	309
2021-01-18	0	1272	1752
2021-01-25	1	1237	3350
2021-02-01	0	1713	7782
2021-02-08	0	1051	1790
2021-02-15	0	1228	661
2021-02-22	2	987	758
2021-03-01	0	967	560
2021-03-08	1	1226	3298
2021-03-15	0	944	685
2021-03-22	0	1030	663
2021-03-29	0	1114	685
2021-04-05	0	1043	456
2021-04-12	0	963	514
2021-04-19	1	1084	542
2021-04-26	0	1065	1100
2021-05-03	0	1042	1218
2021-05-10	0	1320	1609
2021-05-17	1	1235	3124
2021-05-24	0	1161	660
2021-05-31	0	1359	2993
2021-06-07	0	1903	7244
2021-06-14	0	1770	5458
2021-06-21	0	1628	3414
2021-06-28	0	1840	6114
2021-07-05	0	1492	1855
2021-07-12	0	1637	3144
2021-07-19	0	1085	781
2021-07-26	0	1823	2457
2021-08-02	0	1558	1336
2021-08-09	0	1412	1143
2021-08-16	0	1826	2519
2021-08-23	1	2326	5229
2021-08-30	0	2427	10720
2021-09-06	0	1658	6556
2021-09-13	0	1700	2421
2021-09-20	1	1457	6291
2021-09-27	1	1389	1007
2021-10-04	0	1452	2438
2021-10-11	0	1425	3225
2021-10-18	0	1376	1822
2021-10-25	0	1252	4324
2021-11-01	0	1001	1068
2021-11-08	0	1111	704
2021-11-15	1	1077	1840
2021-11-22	0	951	832
2021-11-29	1	962	592
2021-12-06	0	906	678
2021-12-13	0	1229	3134
2021-12-20	0	1098	5119
2021-12-27	0	942	1376

## Sheet: tweet per user
# tweets	# users
1	325288
2	94759
3	44307
4	25772
5	16389
6	11585
7	8472
8	6302
9	4989
10	4214
11	3397
12	2865
13	2425
14	2032
15	1786
16	1544
17	1392
18	1151
19	1027
20	945
21	941
22	776
23	712
24	637
25	647
26	508
27	504
28	462
29	480
30	411
31	391
32	345
33	312
34	296
35	262
36	264
37	272
38	238
39	214
40	198
41	161
42	171
43	192
44	148
45	152
46	163
47	133
48	151
49	135
50	112
51	133
52	124
53	98
54	107
55	105
56	89
57	89
58	89
59	82
60	100
61	69
62	79
63	77
64	73
65	65
66	64
67	66
68	71
69	63
70	51
71	38
72	54
73	51
74	44
75	56
76	48
77	44
78	48
79	40
80	39
81	42
82	40
83	41
84	38
85	36
86	24
87	30
88	34
89	26
90	25
91	33
92	24
93	29
94	25
95	24
96	23
97	18
98	30
99	21
100	21
101	23
102	25
103	20
104	12
105	25
106	21
107	20
108	24
109	11
110	27
111	22
112	17
113	18
114	10
115	20
116	15
117	20
118	18
119	16
120	17
121	14
122	13
123	13
124	7
125	8
126	15
127	15
128	9
129	12
130	10
131	16
132	7
133	9
134	14
135	10
136	18
137	9
138	11
139	6
140	9
141	12
142	11
143	8
144	14
145	16
146	12
147	11
148	7
149	8
150	15
151	10
152	7
153	9
154	7
155	5
156	8
157	9
158	11
159	9
160	7
161	10
162	7
163	10
164	4
165	5
166	9
167	5
168	12
169	4
170	2
171	3
172	9
173	5
174	4
175	5
176	6
177	3
178	6
179	6
180	6
181	4
182	6
183	5
184	3
185	5
186	7
187	6
188	1
189	4
190	2
191	4
192	5
193	7
194	5
195	6
196	1
197	5
198	2
199	2
200	2
201	5
202	3
203	3
204	1
205	3
206	1
207	5
208	9
209	5
210	2
211	2
212	3
213	2
214	5
215	3
216	3
217	3
218	3
219	3
220	7
221	3
222	4
223	4
224	3
225	2
226	1
227	3
228	2
229	3
230	1
231	3
232	3
233	5
235	1
236	6
237	3
238	3
239	3
241	2
242	8
243	4
245	3
246	1
247	5
248	2
249	3
250	1
251	2
252	3
253	4
254	2
256	1
257	2
258	5
259	3
262	3
263	6
264	3
265	1
267	1
268	1
269	2
270	3
271	1
272	1
273	1
274	3
275	2
276	1
277	2
278	1
279	2
280	1
281	1
283	2
284	3
285	1
286	2
287	1
289	1
290	1
292	3
293	3
294	1
296	1
297	2
298	2
299	2
300	1
301	1
302	1
303	1
304	3
305	2
306	3
307	1
308	2
310	1
311	1
312	2
313	1
314	2
315	1
319	3
320	1
321	4
322	2
323	1
326	6
328	2
329	2
330	1
331	1
332	1
333	1
335	1
336	4
337	1
338	1
341	1
342	1
343	1
344	1
345	2
346	2
347	1
349	1
350	2
352	1
353	2
357	1
358	1
359	1
360	2
361	2
362	1
364	2
365	1
366	1
367	1
370	1
372	1
374	1
375	2
376	1
382	1
384	3
385	1
388	2
390	1
392	1
394	1
401	3
403	1
406	1
408	1
410	1
412	2
413	1
414	1
417	1
418	1
419	1
420	1
422	1
430	1
432	2
433	1
436	2
439	1
440	1
441	1
443	1
446	1
448	2
451	2
453	1
454	1
455	2
458	2
460	1
462	2
468	2
471	2
474	1
477	1
480	1
482	1
483	1
485	1
487	1
489	1
490	1
498	1
499	1
501	1
508	1
509	2
518	1
520	1
521	1
523	1
524	1
525	1
528	1
531	1
532	1
533	1
535	1
539	1
542	1
545	1
546	1
555	1
565	1
572	1
582	1
584	1
588	1
590	1
598	1
601	2
607	1
610	1
618	3
625	2
626	1
627	1
640	1
651	1
659	1
661	1
668	1
677	1
679	1
680	1
683	1
689	1
703	1
713	1
718	1
722	1
726	1
734	1
777	2
778	1
787	1
794	1
795	1
800	2
801	1
811	1
828	1
834	1
851	1
861	1
863	1
869	1
877	1
879	1
896	1
911	1
943	1
959	1
988	2
998	1
1016	1
1017	1
1025	1
1029	1
1038	1
1041	1
1047	1
1058	1
1064	1
1119	1
1128	1
1130	1
1136	1
1139	1
1154	1
1155	1
1160	1
1161	1
1162	1
1179	1
1212	1
1295	1
1310	1
1330	1
1344	1
1368	1
1373	1
1379	1
1432	1
1441	1
1510	1
1520	1
1601	1
1727	1
1787	1
1882	1
1931	1
2025	1
2111	1
2139	1
2147	1
2238	1
2329	1
2615	1
2830	1
2947	1
3063	1
3086	1
3305	1
3538	1
3650	1
3712	1
4244	1
4412	1
4860	1
5066	1
5204	1
6082	1
6174	1
6369	1
6756	1
6985	1
8388	1
9495	1
9712	1
10771	1
19565	1
33073	1

## Sheet: frequent words
Original tweets				Retweets				Original tweets on 2018-12-11				Retweet on 2018-10-11
Japanese form	English translation	Frequency		Japanese form	English translation	Frequency		Japanese form	English translation	Frequency		Japanese form	English translation	Frequency
予防接種	Vaccination	196243		ワクチン	Vaccine	761784		予防接種	Vaccination	3009		公開	Release	26394
ワクチン	Vaccine	195454		接種	Immunization	452897		男性	Man	2599		コウノドリ	Konodori	25104
麻疹	Measles	168357		流行	Epidemic	431119		無料	Free	2537		無料	Free	24357
接種	Immunization	158337		予防接種	Vaccination	398034		抗体	Antibody	1380		エピソード	Episode	23568
抗体	Antibody	120058		感染	Infection	377218		検査	Test	1101		流行	Epidemic	19805
感染	Infection	104715		麻疹	Measles	370225		56歳	56 years old	990		受ける	Receive	15019
ない	Not	99549		妊婦	Pregnant woman	301967		ない	Not	897		首都圏	Tokyo Metropolitan area	14782
受ける	Receive	85224		人	Man	263005		接種	Immunization	889		中心	Center	14232
流行	Epidemic	76446		ない	Not	258418		39	39	856		成人男性	Adult man	14054
打つ	Shot	73710		NHK	NHK	253100		受ける	Receive	721		妊婦	Pregnant woman	13888
人	Man	70624		男性	Man	250828		対象	Subject	698		緊急	Emergency	13856
患者	Patient	63064		受ける	Receive	245309		無料化	Free	695		影響	Impact	13441
抗体検査	Antibody test	61859		打つ	Shot	239996		歳	Age	679		甚大	Great	13419
思う	Think	61346		無料	Free	224911		原則	Principle	607		もたらす	Bring	13414
妊娠	Pregnancy	60859		赤ちゃん	Baby	221273		厚労省	Ministry of Health Labour and Welfare	607		患者	Patient	12178
かかる	Infected	59553		抗体検査	Antibody test	214028		ワクチン	Vaccine	600		数	Number	11650
私	Me	58189		抗体	Antibody	211276		3年間	Three years	599		comicdays	comicdays	11506
言う	Tell	56780		ため	For	207519		来年	Next year	572		team	team	11506
予防	Prevention	52223		患者	Patient	207173		年	Year	542		10倍	10 times	11343
妊婦	Pregnant woman	51506		妊娠	Pregnancy	199906		人	Man	492		昨年	Last year	11270
検査	Test	49342		障害	Disability	179164		Yahoo!ニュース	Yahoo! News	445		超	Super	11265
やる	Do	48551		言う	Tell	170488		免疫	Immunity	435		目立つ	Stand out	11222
さん	Mr.	45666		できる	Can	164743		ニュース	News	419		時間	Time	10615
ストップ	Stop	45324		思う	Think	163941		思う	Think	403		読む	Read	8067
行く	Go	42618		風疹ワクチン	Rubella vaccine	143035		時事通信	Jiji Press	389		お	O-	5434
男性	Man	41899		かかる	Infected	141203		30代	30s	365		凄い	Amazing	5326
時	Time	40585		日本	Japan	139772		YahooNewsTopics	YahooNewsTopics	362		suzunokiyou	suzunokiyou	5318
インフルエンザ	Influenza	40319		先天性風疹症候群	Congenital rubella syndrome	137728		打つ	Shot	343		空く	Vacant	5307
感染症	Infection	39027		さん	Mr.	136251		50代	50s	320		嬉しい	Happy	5307
前	Previous	38826		予防	Prevention	133523		朝日新聞デジタル	Asahi Shimbun Digital	296		頂ける	Be able bo get	5307
いい	Good	38675		出る	Come out	130637		流行	Epidemic	295		ワクチン	Vaccine	3866
流行る	Epidemic	38401		t	t	118210		NHK	NHK	289		ぜひ	Please	3717
出る	Come out	37601		SU:	SU:	117029		いい	Good	287		接種	Immunization	3572
できる	Can	37172		西華産業	Xika Sangyo	116726		かかる	Infected	286		NEWS	NEWS	2899
風疹ワクチン	Rubella vaccine	36872		中心	Center	115112		やる	Do	285		予防接種	Vaccination	2877
お	O-	36338		数	Number	114710		女性	Woman	280		livedoor	livedoor	2844
発疹	Rash	34360		怖い	Scared	110119		感染	Infection	268		医療漫画	Medical comic	2827
MRワクチン	MR vaccine	34358		今	Now	108657		言う	Tell	265		広まる	Spread	2819
気	Air	34020		いる	Be	107786		3年	3 years	263		男性	Man	2538
ニュース	News	33688		お	O-	106422		風疹ワクチン	Rubella vaccine	262		うける	Recieve	2430
今年	This year	33083		女性	Woman	103356		世代	Generation	259		訴える	Appeal	2365
先天性風疹症候群	Congenital rubella syndrome	32807		感染症	Infection	103124		さん	Mr.	255		現状	Current status	2193
今	Now	32804		私	Me	101042		行く	Go	228		ない	Not	2189
後	Rear	32671		免疫	Immunity	96772		私	Me	224		止まる	Stop	2015
助成	Financial support	31519		知る	Know	96367		妊婦	Pregnant woman	221		@IT	@IT	2001
無料	Free	31438		られる	Be	96276		39歳	39 years old	220		m	m	2000
障害	Disability	30954		中	In	94649		ため	For	217		nlab	nlab	1998
赤ちゃん	Baby	30834		妊娠中	During pregnancy	92871		11	11	208		50代	50s	1960
難聴	Hearing loss	30664		生まれる	Be born	91695		麻疹	Measles	208		30	30	1920
はしか	Measles	30619		前	Previous	90620		12	12	198		怖い	Scared	1896
病院	Hospital	30030		時	Time	89245		妊娠	Pregnancy	197		お母さん	Mom	1894
胎児	Fetus	29675		多い	Many	84660		患者	Patient	193		世代	Generation	1878
混合	Mixture	29598		検査	Test	82738		予防	Prevention	192		なぜ	Why	1864
水痘	Chicken pox	29522		コウノドリ	Konodori	81994		定期接種	Routine vaccination	172		思い	Thought	1836
去年	Last year	29035		守る	Protect	80614		対策	Provision	171		つらい	Tough	1809
MR	Mr	28564		自分	Myself	80447		2019年	2019	167		子ども	Child	1809
多い	Many	27966		病気	Illness	79125		年間	Year	167		A11	A11	1804
NHK	NHK	27248		どう	How	78652		良い	Good	166		AZ	AZ	1804
ため	For	27086		流行る	Epidemic	78598		時	Time	162		MIZUNO	Mizuno	1804
中	In	26997		対策	Provision	78545		いる	Be	161		us	us	1804
女性	Woman	26936		ご	Go	78029		約	About	154		増やす	Increase	1803
いる	Be	26735		NEWS	NEWS	77091		NEWS	NEWS	150		講談社	Kodansha	1772
為	For	26200		インフルエンザ	Influenza	75247		年齢	Age	143		HTTPS	HTTPS	1555
麻しん	Measles	26173		確認	Confirmation	74975		2018	2018	142		漫画	Manga	1344
子供	Child	25514		子供	Child	73696		今	Now	139		コミックDAYS	Comic Days	1301
怖い	Scared	25090		首都圏	Tokyo Metropolitan area	72020		多い	Many	139		アプリ	App	1288
事	Case	25052		耳	Ear	68381		拡大	Expansion	139		感染者	Infected person	1235
ウイルス	Virus	24425		年	Year	67830		流行る	Epidemic	139		急増	Rapid increase	1226
知る	Know	24399		やる	Do	67297		代	Substitute	136		知る	Know	1140
大	Big	23893		何	What	66560		られる	Be	136		ねとらぼ	Netolabo	1042
みたい	Want to see	23828		withCRS	withCRS	66469		自分	Myself	135		大事	Important	988
注射	Injection	23767		大	Big	66187		前	Previous	134		風疹ワクチン	Rubella vaccine	963
拡大	Expansion	23191		話	Talk	65822		できる	Can	130		出る	Come out	940
昨年	Last year	22908		MRワクチン	MR vaccine	65794		LINE	LINE	129		YahooNewsTopics	YahooNewsTopics	869
られる	Be	22670		子ども	Child	65276		厚生労働省	Ministry of Health Labour and Welfare	127		抗体	Antibody	802
今日	Today	22163		はしか	Measles	64698		子供	Child	120		デイリースポーツ	Daily sports	765
日本	Japan	21968		原則	Principle	63692		受け手	Recipient	118		感染	Infection	725
結果	Result	21828		影響	Impact	63422		どう	How	116		回	Times	723
免疫	Immunity	21732		ニュース	News	60776		頃	Time	114		作者	Author	668
良い	Good	21526		可能性	Possibility	60582		今年	This year	112		受け	Received	651
自分	Myself	21181		結果	Result	60338		気	Air	110		さん	Mr.	603
妊娠中	During pregnancy	21086		公開	Release	59804		火	Fire	110		NHK	NHK	595
数	Number	20796		レベル	Level	59337		au	au	103		人	Man	589
大人	Adult	20623		世代	Generation	59099		病院	Hospital	103		500	500	568
聞く	Listen	20611		対象	Subject	58540		とき	Time	102		例	Example	557
2013年	2013	20576		目	Eye	57955		ほしい	Want	102		赤ちゃん	Baby	514
来る	Come	20467		いい	Good	57384		出る	Come out	101		目	Eye	502
突破	Breakthrough	20417		クーポン	Coupon	56897		数	Number	97		Yahoo!ニュース	Yahoo! News	469
いう	Say	20349		注意	Causion	56292		linenews	linenews	95		麻疹	Measles	460
可能性	Possibility	20290		他	Other	55507		調べる	Investigate	95		疑い	Suspicion	458
同じ	Same	20208		特に	Especially	55329		SmartNews	SmartNews	93		t	t	427
宣言	Declaration	20193		防ぐ	Prevent	55238		注射	Injection	93		SU:	SU:	423
奇形	Congenital malformation	20042		行く	Go	54012		一	-	92		西華産業	Xika Sangyo	423
結核	Tuberculosis	19967		コロナウイルス	Coronavirus	53588		ストップ	Stop	92		妊娠中	During pregnancy	419
5000人	5000 people	19809		ウイルス	Virus	52451		率	Rate	91		いる	Be	394
症候群	Syndrome	19721		みたい	Want to see	52146		いう	Say	91		母親	Mother	394
病気	Illness	19653		胎児	Fetus	52048		防ぐ	Prevent	90		出演	Appearance	384
見る	Look	19413		必要	Requirement	51692		Me	Me	89		女性	Woman	384
非常事態	Emergency	19252		状態	Situation	51479		みたい	Want to see	89		GANG	GANG	371
何	What	18935		厚労省	Ministry of Health Labour and Welfare	51243		もの	Thing	87		対策	Provision	362
ヶ月	Months	18673		50代	50s	50766		うち	Home	86		代	Substitute	359
罹患	Incident	18515		病院	Hospital	50519		事	Case	85		確認	Confirmation	359
必要	Requirement	18500		以上	That's all	50503		回	Times	85		たち	All	354
ご	Go	18292		代	Substitute	50252		共同通信	Kyodo News	82		検査	Test	351
インフル	Flu	18086		うつす	Infect	50184		感染拡大	Infection spread	81		障害	Disability	327
対策	Provision	18073		わかる	Recognize	50176		怖い	Scared	80		感染拡大	Infection spread	325
特に	Especially	18039		女優	Actress	50018		目	Eye	79		詳細	Detail	320
開始	Start	17949		報告	Report	49693		聞く	Listen	79		言う	Tell	318
出来る	Can	17759		持つ	Hold	49257		発表	Publication	76		妊娠	Pregnancy	313
撲滅	Elimination	17759		心臓	Heart	49083		危険度	Risk	76		でも	But	309
わかる	Recognize	17745		防げる	Prevent	48702		サービス	Service	76		企業	Company	309
症状	Symptoms	17471		MHLWitter	Mhlwitter	47949		もう	Already	75		コミック	Comic	303
生ワクチン	Live vaccine	17185		行う	Conduct	47805		中心	Center	75		申し訳	Sorry	300
高い	High	17115		増加	Increase	47615		実施	Implementation	75		必要	Requirement	295
大丈夫	OK	17051		助成	Financial support	47547		何	What	74		記事	Article	291
どう	How	17033		死ぬ	Die	47032		日	Day	74		h	h	290
もの	Thing	17006		飲む	Drink	46784		会社	Company	74		カミヤサキ	Saki Kamiya	286
一	-	16782		ストップ	Stop	46440		自費	Own expense	74		ありがとう	Thank you	283
頃	Time	16737		あなた	You	46300		遅い	Slow	74		WEB	Web	279
時期	Season	16671		昨年	Last year	45836		TOP	Top	73		じゃなくて	Not	279
おたふく	Mumps	16608		インフル	Flu	45530		無い	No	73		報告	Report	273
コロナ	Corona	16425		感染拡大	Infection spread	45454		中	In	72		皆さん	Everyone	271
性	Sex	16265		国	Country	45266		旦那	Husband	72		動き	Movement	268
持つ	Hold	16192		良い	Good	44977		わかる	Recognize	72		かかる	Infected	267
w	w	16176		化	-Zation	44643		お	O-	71		られる	Be	266
咳	Cough	16025		やすい	Easily	44607		あなた	You	71		独自	Unique	265
全国	Whole country	15883		読む	Read	44549		化	-Zation	70		歴	History	256
日	Day	15656		新型コロナウイルス	Covid-19	44504		見る	Look	70		強い	Strong	256
マスク	Mask	15491		混合	Mixture	44176		よい	Good	69		10	Ten	255
以上	That's all	15408		理由	Cause	44115		混合	Mixture	69		千葉県	Chiba Prefecture	252
うち	Home	15333		もの	Thing	43507		現在	Current	69		持つ	Hold	245
梅毒	Syphilis	15317		エピソード	Episode	43502		欲しい	Want	68		ご	Go	242
約	About	15297		自治体	Local government	43272		知る	Know	67		ストップ	Stop	237
笑	Smile	15074		新型コロナ	Covid-19	43025		行う	Conduct	66		3人	3 persons	236
まだ	Yet	14994		費用	Cost	42952		出来る	Can	66		以上	That's all	233
場合	Case	14955		syutoken	syutoken	42178		希望	Hope	65		HP	HP	232
白内障	Cataract	14935		sanka	sanka	42159		年代	Age	64		鈴ノ木ユウ	Yu Suzunoki	225
無い	No	14901		成人男性	Adult man	42100		必要	Requirement	64		思う	Think	222
bot	bot	14900		事	Case	41616		赤ちゃん	Baby	64		お知らせ	News	221
費用	Cost	14895		水痘	Chicken pox	41578		夫	Husband	63		医療	Medical care	219
ポリオ	Polio	14846		生まれ	Birth	41343		2018年	2018	62		PARADE	PARADE	214
確認	Confirmation	14826		麻しん	Measles	41290		機会	Chance	62		考える	Think	214
GT	GT	14674		コロナ	Corona	41130		確認	Confirmation	62		見合わせ	postpone	214
受け手	Recipient	14580		30代	30s	41101		結果	Result	62		ため	For	211
調べる	Investigate	14574		見る	Look	40804		職場	Workplace	62		MRワクチン	MR vaccine	210
つける	Put on	14549		緊急	Emergency	39714		12月11日	11 December	61		広がる	Spread	210
でも	But	14541		症状	Symptoms	39160		国	Country	61		周り	Around	208
水	Water	14169		全国	Whole country	39065		持つ	Hold	61		高い	High	207
水疱瘡	Chicken pox	14059		narumita	narumita	38849		感染症	Infection	61		子供	Child	206
もう	Already	14016		ほしい	Want	38816		低い	Low	60		私	Me	205
化	-Zation	14016		増える	Increase	38809		特に	Especially	60		matsuoka	matsuoka	204
最多	Most	13866		皆さま	Everyone	38785		学校	School	59		yasuko	Yasuko	204
また	Also	13829		for	for	38702		大丈夫	OK	59		予防	Prevention	197
日本脳炎	Japanese encephalitis	13757		doctors	doctors	38245		インフルエンザ	Influenza	59		可能性	Possibility	196
生まれる	Be born	13702		mph	mph	38241		LINENEWS	LINENEWS	58		確率	Probability	195
比べる	Compare	13687		HPV	HPV	38153		集団	Group	58		娘。	Daughter.	194
大変	Hard	13678		皆さん	Everyone	37893		高い	High	58		医師	Doctor	193
世代	Generation	13512		さらに	Moreover	37814		ldnews	ldnews	57		難聴	Hearing loss	192
とき	Time	13491		続く	Continue	37701		俺	Me	57		関係者	Stakeholders	190
発熱	Fever	13392		大人	Adult	37629		早い	Quick	57		Natalie	Natalie	188
1年間	1 year	13332		同じ	Same	37584		中学生	Junior High school student	57		comic	comic	188
対象	Subject	13324		無い	No	37481		大	Big	56		2回	Twice	184
注意	Causion	13250		亡くなる	Die	36899		記憶	Memory	56		症状	Symptoms	184
価	Value	13074		分かる	Understand	36761		30	30	55		経験	Experience	182
あと	After	12940		後	Rear	36689		為	For	55		うち	Home	181
調査	Investigation	12919		成人	Adult	36393		問題	Problem	55		どう	How	181
目	Eye	12829		広がる	Spread	36357		日本	Japan	55		勧める	Recommend	180
4月24日	24 April	12597		調べる	Investigate	36135		首都圏	Tokyo Metropolitan area	55		0	0	179
考える	Think	12499		希望	Hope	35884		あと	After	54		halproject	halproject	179
風邪	Cold	12253		生活	Life	35563		1回	Once	53		行動	Behavior	179
情報	Information	12218		率	Rate	35559		以上	That's all	53		開く	Open	179
百日	Pertussus	12184		拡大	Expansion	35472		時間	Time	53		セミナー	Seminar	179
よい	Good	12165		超	Super	35238		さ	Difference	52		産まれる	Be born	178
胎盤	Placenta	12164		呼びかける	Call	34777		話	Talk	52		前	Previous	177
LT	LT	11978		厚生労働省	Ministry of Health Labour and Welfare	34504		守る	Protect	52		情報	Information	177
止まる	Stop	11875		感染力	Contagious	34416		50代男性	Men in their 50s	51		生まれる	Be born	175
マジ	Really	11765		みんな	Everyone	34371		みんな	Everyone	51		特に	Especially	173
経	Sutra	11751		2回	Twice	34314		やっと	At last	51		訴え	Complaint	173
話	Talk	11742		等	Etc	34099		インフル	Flu	51		必要性	Necessity	172
猛威	Rampancy	11713		ぜひ	Please	33811		ω	ω	50		しっかり	Tightly	172
セックス	Sex	11685		強い	Strong	33663		後	Rear	50		辛	Spicy	171
他	Other	11651		例	Example	33392		GT	GT	49		いい	Good	171
破傷風	Tetanus	11601		機会	Chance	33308		でも	But	49		中絶	Abortion	171
みんな	Everyone	11583		日	Day	33045		全員	All	49		中	In	167
すでに	Already	11575		さ	Difference	33016		決定	Decision	49		1000	1000	166
熱	Heat	11559		者	Person	32644		注意	Causion	49		ほしい	Want	166
症	Illness	11495		家族	Family	32537		ところ	Where	49		国立感染症研究所	National Infectious Diseases Research Institute	166
母	Mother	11467		男	Man	32532		自治体	Local government	49		増える	Increase	165
先生	Teacher	11451		いう	Say	32209		仕事	Work	48		先天性風疹症候群	Congenital rubella syndrome	165
ω	ω	11384		去年	Last year	32202		場合	Case	48		今日	Today	164
ウィルス	Virus	11358		間	While	31874		多く	Many	48		移す	Transfer	160
1週間	1 week	11333		使う	Use	31827		しない	Do not	48		休む	Rest	159
予約	Reserve	11332		歳	Age	31799		健康診断	Health check-up	48		日	Day	158
゚	゚	11253		初期	Initial	31615		はず	Should	47		kamiya	kamiya	157
発症	Onset	11198		考える	Think	31550		ほう	Ho	47		木	Wood	156
以来	Since	11081		HTTPS	HTTPS	31545		対応	Correspondence	47		多い	Many	156
子ども	Child	10970		問題	Problem	31410		なんで	Why	47		促す	Prompt	155
問題	Problem	10925		時間	Time	31307		考える	Think	47		11	11	152
つく	Arrive	10920		職場	Workplace	31062		2454	2454	46		30代	30s	151
最近	Recently	10878		MR	Mr	30771		2回	Twice	46		打つ	Shot	149
